# Supplementary material for: Lightweight thermally insulating fired clay bricks enhanced with chitosan-based clay nanocomposites for sustainable construction
Source: Sci Rep. 2025 Jul 22;15:26528. doi: 10.1038/s41598-025-11790-5 (PMC12280097; doi:10.1038/s41598-025-11790-5)
Supplement: Supplementary file 1 — Supplementary Material 1 [file 41598_2025_11790_MOESM1_ESM.csv]

Wavenumber	0%	8%
648.5568	77.686391	76.303162
656.0115	78.540447	76.888918
663.4661	79.02782	77.681584
670.9208	79.747944	79.360269
678.3755	80.481255	80.552774
685.8302	81.559685	81.692216
693.2848	82.442363	83.061394
700.7395	83.01572	84.253471
708.1942	83.663664	84.912054
715.6489	84.643518	85.85316
723.1035	85.502268	86.710826
730.5582	85.897255	87.238785
738.0129	85.935136	87.637184
745.4676	86.035874	87.882049
752.9222	85.949065	87.878642
760.3769	85.572703	87.483947
767.8316	84.733839	86.472163
775.2863	83.424088	85.081336
782.7409	82.085586	83.70674
790.1956	81.316884	82.821384
797.6503	80.666719	82.163829
805.105	79.608873	81.091947
812.5596	78.216295	79.762169
820.0143	76.788516	78.440352
827.469	75.152991	76.79575
834.9237	73.360906	75.016503
842.3784	72.372115	74.331309
849.833	73.166783	75.970054
857.2877	73.041085	76.624091
864.7424	69.922378	74.448488
872.1971	66.545326	72.342221
879.6517	68.855296	73.400487
887.1064	72.85503	75.03106
894.5611	72.936756	74.521657
902.0158	71.3776	74.124177
909.4704	71.202573	75.074804
916.9251	72.549922	76.616093
924.3798	73.885067	78.167944
931.8345	75.2188	79.903988
939.2891	76.585276	81.800314
946.7438	78.172893	83.684347
954.1985	80.352669	85.881067
961.6532	82.086747	87.366138
969.1078	82.052164	86.525306
976.5625	81.09894	84.567514
984.0172	80.467324	83.050784
991.4719	80.257131	82.305964
998.9265	81.128659	83.055497
1006.3812	83.144112	84.706921
1013.8359	85.007875	86.194706
1021.2906	86.468913	87.711408
1028.7452	88.150314	89.601431
1036.1999	90.111914	91.718113
1043.6546	91.956593	93.608852
1051.1093	93.131633	94.776606
1058.5639	93.804426	95.417617
1066.0186	94.374537	95.924118
1073.4733	94.685082	96.280186
1080.928	94.88386	96.585835
1088.3826	95.173174	96.935056
1095.8373	95.484605	97.229538
1103.292	95.645657	97.323609
1110.7467	95.677043	97.334262
1118.2014	95.798775	97.508153
1125.656	95.98451	97.707965
1133.1107	96.089621	97.775418
1140.5654	96.163305	97.822494
1148.0201	96.296758	97.896619
1155.4747	96.438121	97.966561
1162.9294	96.537563	98.021337
1170.3841	96.658902	98.095927
1177.8388	96.789669	98.159175
1185.2934	96.934479	98.210285
1192.7481	97.045356	98.256624
1200.2028	97.123975	98.282923
1207.6575	97.228321	98.296856
1215.1121	97.327913	98.312632
1222.5668	97.3734	98.305344
1230.0215	97.380806	98.275273
1237.4762	97.352792	98.234305
1244.9308	97.329117	98.227284
1252.3855	97.296879	98.226704
1259.8402	97.225289	98.215012
1267.2949	97.110564	98.186525
1274.7495	97.017708	98.167805
1282.2042	96.923493	98.155901
1289.6589	96.815653	98.124459
1297.1136	96.703912	98.076685
1304.5682	96.594353	98.040583
1312.0229	96.413685	97.976408
1319.4776	96.253765	97.897061
1326.9323	96.11645	97.844331
1334.3869	95.795351	97.724104
1341.8416	95.399884	97.539887
1349.2963	95.045106	97.38751
1356.751	94.328811	97.065525
1364.2056	93.387584	96.588025
1371.6603	92.154403	95.98659
1379.115	89.987442	95.063376
1386.5697	87.545371	94.026314
1394.0244	85.432038	92.89265
1401.479	84.273424	91.729623
1408.9337	84.214213	90.962518
1416.3884	84.70306	90.713276
1423.8431	85.491816	91.1031
1431.2977	85.813595	91.392348
1438.7524	85.702833	91.400806
1446.2071	85.73693	91.553218
1453.6618	85.414213	91.427331
1461.1164	85.104654	91.260561
1468.5711	85.185034	91.381092
1476.0258	85.490629	91.515951
1483.4805	86.028693	91.804728
1490.9351	86.642836	92.125054
1498.3898	87.298112	92.516423
1505.8445	87.396135	92.639406
1513.2992	87.359009	92.65774
1520.7538	88.041488	92.902349
1528.2085	89.626368	93.588047
1535.6632	91.059501	94.2701
1543.1179	93.289429	95.2423
1550.5725	94.559275	96.000543
1558.0272	95.728841	96.689661
1565.4819	96.74451	97.291391
1572.9366	97.081003	97.571753
1580.3912	97.425457	97.735408
1587.8459	97.59451	97.877874
1595.3006	97.618513	97.953066
1602.7553	97.662339	97.980812
1610.2099	97.687207	97.979681
1617.6646	97.577795	97.8787
1625.1193	97.546776	97.8499
1632.574	97.484577	97.834167
1640.0286	97.490396	97.863699
1647.4833	97.389373	97.797859
1654.938	97.406727	97.704512
1662.3927	97.546209	97.8482
1669.8474	97.46425	97.845647
1677.302	97.421388	97.821996
1684.7567	97.451603	97.843868
1692.2114	97.57124	97.940639
1699.6661	97.39794	97.814227
1707.1207	97.540726	97.88704
1714.5754	97.529777	97.902052
1722.0301	97.614336	97.899351
1729.4848	97.614307	97.932163
1736.9394	97.491248	97.87108
1744.3941	97.533028	97.923485
1751.8488	97.444194	97.849711
1759.3035	97.589843	97.899612
1766.7581	97.571152	97.947255
1774.2128	97.437264	97.859207
1781.6675	97.543458	97.883609
1789.1222	97.521224	97.900636
1796.5768	97.476116	97.880795
1804.0315	97.63307	97.936738
1811.4862	97.799138	97.988026
1818.9409	97.841476	98.043777
1826.3955	97.694102	98.002908
1833.8502	97.784622	97.997335
1841.3049	97.801987	98.060426
1848.7596	97.773999	98.074968
1856.2142	97.90621	98.093802
1863.6689	97.897154	98.086333
1871.1236	97.849611	98.036211
1878.5783	97.955991	98.082284
1886.0329	97.991484	98.123602
1893.4876	97.994815	98.097407
1900.9423	97.973896	98.078871
1908.397	98.030958	98.196482
1915.8516	98.061793	98.227992
1923.3063	98.114633	98.118732
1930.761	98.236727	98.304973
1938.2157	98.260611	98.438767
1945.6704	98.450032	98.382026
1953.125	98.672532	98.596026
1960.5797	98.730076	98.730502
1968.0344	98.857682	98.81005
1975.4891	98.90373	98.925705
1982.9437	98.599101	98.709755
1990.3984	98.607514	98.611214
1997.8531	98.785553	98.556844
2005.3078	98.995853	98.713476
2012.7624	99.076644	99.015308
2020.2171	98.951493	99.000874
2027.6718	98.890271	98.835921
2035.1265	98.79149	98.652003
2042.5811	98.50784	98.465757
2050.0358	98.250597	98.303597
2057.4905	98.072559	98.185343
2064.9452	98.026541	98.115642
2072.3998	97.934014	97.972325
2079.8545	97.713093	97.897681
2087.3092	97.811666	98.003106
2094.7639	97.90045	97.980966
2102.2185	97.801919	97.926675
2109.6732	97.712198	97.924078
2117.1279	97.7072	97.876025
2124.5826	98.062499	98.09764
2132.0372	98.40009	98.406807
2139.4919	98.436395	98.303142
2146.9466	98.798092	98.552256
2154.4013	99.026612	98.653604
2161.8559	98.343413	97.949814
2169.3106	98.081298	98.124707
2176.7653	98.137653	98.193634
2184.22	98.173355	97.809448
2191.6746	98.027077	97.871463
2199.1293	97.90559	98.032574
2206.584	97.93176	97.967866
2214.0387	97.819678	97.934635
2221.4934	97.742688	97.846027
2228.948	97.755882	97.7323
2236.4027	97.647324	97.701582
2243.8574	97.513343	97.67791
2251.3121	97.479581	97.596518
2258.7667	97.469217	97.58878
2266.2214	97.306993	97.545911
2273.6761	97.110183	97.427984
2281.1308	97.043248	97.318044
2288.5854	97.014769	97.295016
2296.0401	97.025021	97.346873
2303.4948	97.087583	97.385761
2310.9495	97.006634	97.326433
2318.4041	96.8238	97.198679
2325.8588	96.961072	97.327297
2333.3135	97.088789	97.445518
2340.7682	97.017714	97.336624
2348.2228	97.173889	97.463391
2355.6775	97.241354	97.600158
2363.1322	97.094119	97.453081
2370.5869	97.040772	97.346396
2378.0415	97.13701	97.398445
2385.4962	97.24868	97.504027
2392.9509	97.251509	97.513278
2400.4056	97.188426	97.475064
2407.8602	97.199525	97.481074
2415.3149	97.233579	97.463235
2422.7696	97.187285	97.476291
2430.2243	97.167295	97.426528
2437.6789	97.138476	97.315277
2445.1336	97.075157	97.358955
2452.5883	97.042778	97.406806
2460.043	97.064202	97.371527
2467.4976	97.081128	97.351885
2474.9523	97.060898	97.39231
2482.407	97.000983	97.359749
2489.8617	96.980363	97.320965
2497.3164	96.946801	97.316102
2504.771	96.940956	97.271323
2512.2257	96.942577	97.255507
2519.6804	96.930109	97.282328
2527.1351	96.920988	97.294069
2534.5897	96.947748	97.293116
2542.0444	96.950085	97.294946
2549.4991	96.931479	97.25578
2556.9538	96.931932	97.216703
2564.4084	96.902174	97.20307
2571.8631	96.856313	97.226021
2579.3178	96.880962	97.200977
2586.7725	96.909483	97.142436
2594.2271	96.870453	97.152368
2601.6818	96.800579	97.125195
2609.1365	96.755722	97.100936
2616.5912	96.760199	97.11247
2624.0458	96.719043	97.084013
2631.5005	96.676001	97.018182
2638.9552	96.663071	97.010395
2646.4099	96.658874	97.015504
2653.8645	96.673658	97.022124
2661.3192	96.734936	97.084323
2668.7739	96.782419	97.12229
2676.2286	96.765727	97.12066
2683.6832	96.775432	97.125373
2691.1379	96.791241	97.124169
2698.5926	96.754544	97.122493
2706.0473	96.749078	97.110922
2713.5019	96.775232	97.092844
2720.9566	96.754762	97.087551
2728.4113	96.749161	97.081118
2735.866	96.744156	97.082294
2743.3206	96.720182	97.073438
2750.7753	96.748768	97.056435
2758.23	96.785291	97.064355
2765.6847	96.754275	97.058795
2773.1394	96.727414	97.045244
2780.594	96.73385	97.04063
2788.0487	96.739738	97.019086
2795.5034	96.717211	97.025718
2802.9581	96.7261	97.035982
2810.4127	96.755606	97.0182
2817.8674	96.748835	97.016275
2825.3221	96.742696	97.017719
2832.7768	96.717422	97.006292
2840.2314	96.725732	97.045552
2847.6861	96.80107	97.108921
2855.1408	96.837119	97.05854
2862.5955	96.85887	96.976117
2870.0501	96.885439	96.928313
2877.5048	96.911805	96.925413
2884.9595	96.967882	96.943193
2892.4142	97.039366	96.947862
2899.8688	97.036614	96.952897
2907.3235	96.966875	96.963674
2914.7782	96.921481	97.005986
2922.2329	96.944997	97.068957
2929.6875	96.970903	97.001723
2937.1422	96.935688	96.926022
2944.5969	96.903871	96.90268
2952.0516	96.952892	96.892786
2959.5062	97.023209	96.913197
2966.9609	97.069661	96.901228
2974.4156	97.073042	96.844796
2981.8703	97.086931	96.841916
2989.3249	97.0253	96.813516
2996.7796	96.927702	96.807103
3004.2343	96.835548	96.832632
3011.689	96.71805	96.849407
3019.1436	96.647466	96.866926
3026.5983	96.605668	96.890453
3034.053	96.565848	96.909318
3041.5077	96.513658	96.922375
3048.9624	96.48136	96.900903
3056.417	96.54296	96.889222
3063.8717	96.544235	96.898305
3071.3264	96.46902	96.894254
3078.7811	96.475114	96.847622
3086.2357	96.504575	96.854155
3093.6904	96.468665	96.892496
3101.1451	96.474453	96.893587
3108.5998	96.466462	96.84672
3116.0544	96.404569	96.813242
3123.5091	96.436048	96.854887
3130.9638	96.459235	96.894032
3138.4185	96.417092	96.882161
3145.8731	96.411677	96.840575
3153.3278	96.41811	96.835061
3160.7825	96.433477	96.819924
3168.2372	96.38492	96.835202
3175.6918	96.33154	96.836731
3183.1465	96.379201	96.785069
3190.6012	96.371046	96.772401
3198.0559	96.321469	96.776217
3205.5105	96.347704	96.743782
3212.9652	96.352627	96.705343
3220.4199	96.343522	96.775253
3227.8746	96.291051	96.779033
3235.3292	96.264205	96.729041
3242.7839	96.312286	96.730234
3250.2386	96.33491	96.733591
3257.6933	96.285021	96.705421
3265.1479	96.25047	96.725426
3272.6026	96.198187	96.691765
3280.0573	96.194131	96.694436
3287.512	96.218519	96.721076
3294.9666	96.210556	96.659113
3302.4213	96.200455	96.604432
3309.876	96.217888	96.669624
3317.3307	96.227353	96.668594
3324.7854	96.183018	96.581727
3332.24	96.200464	96.591407
3339.6947	96.193604	96.605199
3347.1494	96.170043	96.629221
3354.6041	96.197353	96.630064
3362.0587	96.182487	96.60089
3369.5134	96.260422	96.600034
3376.9681	96.19503	96.592042
3384.4228	96.038225	96.621065
3391.8774	96.091372	96.592845
3399.3321	96.280624	96.527693
3406.7868	96.305321	96.564681
3414.2415	96.155744	96.602447
3421.6961	96.11662	96.536037
3429.1508	96.215906	96.600819
3436.6055	96.211854	96.601709
3444.0602	96.159971	96.557939
3451.5148	96.21333	96.725832
3458.9695	96.153408	96.700123
3466.4242	96.139956	96.579361
3473.8789	96.258998	96.625776
3481.3335	96.250492	96.642741
3488.7882	96.278117	96.595385
3496.2429	96.310201	96.563149
3503.6976	96.182551	96.606411
3511.1522	96.162185	96.609144
3518.6069	96.271712	96.614029
3526.0616	96.296895	96.554093
3533.5163	96.299956	96.558585
3540.9709	96.175491	96.603645
3548.4256	96.143265	96.469376
3555.8803	96.244815	96.503484
3563.335	96.058177	96.436035
3570.7896	96.128671	96.43136
3578.2443	96.195324	96.662362
3585.699	95.902469	96.536528
3593.1537	95.876482	96.386155
3600.6084	96.083363	96.417525
3608.063	95.784653	96.196444
3615.5177	95.602156	95.97003
3622.9724	95.651391	95.97458
3630.4271	93.510776	93.824442
3637.8817	91.482501	91.232726
3645.3364	92.830482	92.203876
3652.7911	96.344152	96.101154
3660.2458	96.795447	96.897085
3667.7004	96.435783	96.819669
3675.1551	96.539115	96.752532
3682.6098	96.661326	96.869707
3690.0645	96.493165	96.78621
3697.5191	96.640261	96.836673
3704.9738	96.610616	96.850451
3712.4285	96.495161	96.698869
3719.8832	96.51765	96.798142
3727.3378	96.462909	96.915671
3734.7925	96.48668	96.903314
3742.2472	96.349325	96.854675
3749.7019	96.122707	96.634317
3757.1565	96.331315	96.676956
3764.6112	96.411146	96.780688
3772.0659	96.432991	96.826117
3779.5206	96.415235	96.789016
3786.9752	96.629672	96.877692
3794.4299	96.578081	96.914529
3801.8846	96.35193	96.728073
3809.3393	96.513356	96.816637
3816.7939	96.326034	96.776628
3824.2486	96.33615	96.803032
3831.7033	96.269839	96.76463
3839.158	96.326966	96.701116
3846.6126	96.392989	96.849201
3854.0673	96.240727	96.707174
3861.522	96.31849	96.688732
3868.9767	96.270328	96.716676
3876.4314	96.291737	96.689404
3883.886	96.292155	96.649412
3891.3407	96.401671	96.747498
3898.7954	96.148458	96.60687
3906.2501	96.269217	96.625677
3913.7047	96.419177	96.779925
3921.1594	96.338717	96.696392
3928.6141	96.312481	96.614361
3936.0688	96.339523	96.660644
3943.5234	96.295243	96.683162
3950.9781	96.358132	96.692287
3958.4328	96.453693	96.661525
3965.8875	96.445808	96.67402
3973.3421	96.372815	96.696119
3980.7968	96.364031	96.655533
3988.2515	96.397474	96.667674
3995.7062	96.39608	96.704416
4003.1608	96.400163	96.664431
