# Supplementary material for: Lightweight thermally insulating fired clay bricks enhanced with chitosan-based clay nanocomposites for sustainable construction
Source: Sci Rep. 2025 Jul 22;15:26528. doi: 10.1038/s41598-025-11790-5 (PMC12280097; doi:10.1038/s41598-025-11790-5)
Supplement: Supplementary file 2 — Supplementary Material 2 [file 41598_2025_11790_MOESM2_ESM.csv]

Sample Temperature (°C)	TG |I (%)	TG |sc (%)	DTG (%/min)	DTG (mg/min)
	CCS0%	CCS8%	CCS0%	CCS8%
36.42433	99.99926	99.99759	-0.01958	-0.01498
36.56529	99.99841	99.99599	-0.01958	-0.01498
36.39645	99.99717	99.99372	-0.01948	-0.01492
36.10444	99.99562	99.99096	-0.01948	-0.01492
35.75228	99.99384	99.98774	-0.01938	-0.01485
35.3887	99.99192	99.98427	-0.01938	-0.01485
35.11253	99.98982	99.98071	-0.01925	-0.01478
34.80182	99.98745	99.97675	-0.01925	-0.01478
34.61595	99.98476	99.97228	-0.0191	-0.0147
34.47735	99.98143	99.96696	-0.0191	-0.0147
34.41128	99.97751	99.96058	-0.01892	-0.01461
34.41755	99.97285	99.95301	-0.01892	-0.01461
34.35925	99.9676	99.94429	-0.01872	-0.01452
34.33364	99.96176	99.9346	-0.01872	-0.01452
34.29716	99.95546	99.92387	-0.01851	-0.01441
34.28582	99.94875	99.9126	-0.01851	-0.01441
34.29438	99.94192	99.901	-0.01828	-0.01431
34.31398	99.93498	99.8893	-0.01828	-0.01431
34.36385	99.92806	99.87744	-0.01806	-0.0142
34.37928	99.92105	99.86561	-0.01806	-0.0142
34.37882	99.91399	99.8537	-0.01783	-0.0141
34.34606	99.90682	99.84157	-0.01783	-0.0141
34.28516	99.89962	99.82909	-0.01762	-0.014
34.21902	99.89244	99.81667	-0.01762	-0.014
34.15877	99.88545	99.80441	-0.01741	-0.01391
34.10408	99.87887	99.79278	-0.01741	-0.01391
34.0585	99.87272	99.78191	-0.01722	-0.01382
34.03779	99.86719	99.77208	-0.01722	-0.01382
34.02031	99.86217	99.76317	-0.01704	-0.01373
34.02452	99.85763	99.75512	-0.01704	-0.01373
34.03407	99.85346	99.74795	-0.01686	-0.01364
34.0337	99.84976	99.74137	-0.01686	-0.01364
34.0227	99.8464	99.73549	-0.0167	-0.01356
33.99514	99.84341	99.73014	-0.0167	-0.01356
33.95283	99.84071	99.7255	-0.01653	-0.01348
33.89633	99.83833	99.72129	-0.01653	-0.01348
33.8446	99.83623	99.71755	-0.01638	-0.01339
33.8004	99.83442	99.71428	-0.01638	-0.01339
33.77248	99.83278	99.7114	-0.01622	-0.01331
33.76378	99.83137	99.70882	-0.01622	-0.01331
33.7867	99.83014	99.70659	-0.01607	-0.01322
33.82086	99.82912	99.70463	-0.01607	-0.01322
33.8421	99.8282	99.70304	-0.01593	-0.01314
33.8541	99.82743	99.70169	-0.01593	-0.01314
33.83926	99.8268	99.70059	-0.01578	-0.01305
33.80532	99.82634	99.69958	-0.01578	-0.01305
33.75106	99.826	99.69875	-0.01563	-0.01297
33.68433	99.82581	99.69806	-0.01563	-0.01297
33.63569	99.82572	99.69754	-0.01547	-0.01288
33.60539	99.82575	99.69712	-0.01547	-0.01288
33.62325	99.82583	99.69684	-0.01532	-0.01279
33.67027	99.82599	99.69666	-0.01532	-0.01279
33.72317	99.82611	99.69662	-0.01515	-0.0127
33.77249	99.82621	99.69666	-0.01515	-0.0127
33.79776	99.82635	99.69683	-0.01499	-0.01261
33.80884	99.82651	99.69701	-0.01499	-0.01261
33.78274	99.8267	99.69728	-0.01482	-0.01252
33.73354	99.82689	99.69756	-0.01482	-0.01252
33.66584	99.8272	99.69791	-0.01465	-0.01243
33.59097	99.82759	99.69837	-0.01465	-0.01243
33.54113	99.82808	99.69891	-0.01447	-0.01233
33.5093	99.82864	99.69958	-0.01447	-0.01233
33.50603	99.82927	99.70037	-0.01428	-0.01224
33.53271	99.82995	99.70127	-0.01428	-0.01224
33.57119	99.83063	99.70213	-0.01409	-0.01214
33.61033	99.83134	99.70301	-0.01409	-0.01214
33.62782	99.83199	99.70383	-0.01389	-0.01204
33.62653	99.83265	99.70464	-0.01389	-0.01204
33.60699	99.83336	99.70543	-0.01369	-0.01194
33.5725	99.83415	99.70615	-0.01369	-0.01194
33.54356	99.835	99.70691	-0.01347	-0.01184
33.50744	99.83589	99.70773	-0.01347	-0.01184
33.47547	99.83679	99.7086	-0.01325	-0.01173
33.45051	99.83769	99.7095	-0.01325	-0.01173
33.4307	99.83852	99.71038	-0.01302	-0.01162
33.43246	99.83924	99.7112	-0.01302	-0.01162
33.45674	99.83982	99.71191	-0.01277	-0.01151
33.51575	99.84029	99.71258	-0.01277	-0.01151
33.5996	99.84069	99.7132	-0.01252	-0.01139
33.69235	99.84102	99.71373	-0.01252	-0.01139
33.75565	99.84134	99.71423	-0.01226	-0.01127
33.77387	99.84167	99.71468	-0.01226	-0.01127
33.73329	99.8421	99.71509	-0.01199	-0.01115
33.64628	99.84251	99.71545	-0.01199	-0.01115
33.54519	99.84293	99.71577	-0.01171	-0.01102
33.45474	99.84332	99.71606	-0.01171	-0.01102
33.40337	99.84363	99.71639	-0.01142	-0.01089
33.37987	99.8439	99.71676	-0.01142	-0.01089
33.38618	99.84415	99.71708	-0.01113	-0.01076
33.39981	99.84438	99.71744	-0.01113	-0.01076
33.39234	99.84463	99.71774	-0.01082	-0.01062
33.36195	99.84492	99.71796	-0.01082	-0.01062
33.31891	99.84521	99.71818	-0.01051	-0.01048
33.27874	99.84552	99.71841	-0.01051	-0.01048
33.25804	99.84583	99.7186	-0.01019	-0.01033
33.2593	99.84609	99.71876	-0.01019	-0.01033
33.2606	99.8463	99.71893	-0.00986	-0.01018
33.253	99.84647	99.71909	-0.00986	-0.01018
33.23106	99.84659	99.71924	-0.00952	-0.01002
33.19908	99.84669	99.7194	-0.00952	-0.01002
33.15927	99.84675	99.71957	-0.00918	-0.00986
33.11842	99.84682	99.7197	-0.00918	-0.00986
33.09778	99.84695	99.71977	-0.00882	-0.0097
33.10356	99.84709	99.71977	-0.00882	-0.0097
33.13459	99.84723	99.71977	-0.00846	-0.00953
33.17789	99.84736	99.71966	-0.00846	-0.00953
33.21547	99.84748	99.71954	-0.00809	-0.00936
33.23594	99.84761	99.71951	-0.00809	-0.00936
33.23673	99.84773	99.71946	-0.0077	-0.00919
33.21578	99.84784	99.71941	-0.0077	-0.00919
33.18745	99.84797	99.71928	-0.00732	-0.00901
33.16779	99.8481	99.71914	-0.00732	-0.00901
33.16253	99.84818	99.71893	-0.00692	-0.00883
33.18116	99.84825	99.71865	-0.00692	-0.00883
33.20674	99.84828	99.71835	-0.00652	-0.00865
33.22652	99.84828	99.71806	-0.00652	-0.00865
33.23886	99.84823	99.71777	-0.00611	-0.00847
33.23009	99.84817	99.71743	-0.00611	-0.00847
33.20249	99.84811	99.71719	-0.00569	-0.00828
33.14996	99.84805	99.71698	-0.00569	-0.00828
33.08718	99.84801	99.71676	-0.00527	-0.00809
33.02153	99.84797	99.71663	-0.00527	-0.00809
32.96847	99.84794	99.71649	-0.00483	-0.0079
32.9432	99.84789	99.71629	-0.00483	-0.0079
32.93709	99.84786	99.71598	-0.00439	-0.0077
32.95851	99.8478	99.71564	-0.00439	-0.0077
32.98678	99.84767	99.71542	-0.00395	-0.00751
33.00724	99.84757	99.71511	-0.00395	-0.00751
33.01403	99.84749	99.71488	-0.00349	-0.0073
32.99872	99.84748	99.71468	-0.00349	-0.0073
32.97418	99.84748	99.71445	-0.00304	-0.0071
32.94227	99.8475	99.71417	-0.00304	-0.0071
32.91625	99.84761	99.71383	-0.00257	-0.0069
32.90803	99.84776	99.71358	-0.00257	-0.0069
32.91475	99.84787	99.71332	-0.0021	-0.0067
32.93881	99.84797	99.7131	-0.0021	-0.0067
32.96576	99.84806	99.71291	-0.00162	-0.00649
32.98917	99.84814	99.71269	-0.00162	-0.00649
33.00855	99.84817	99.71238	-0.00115	-0.00628
33.01827	99.8482	99.71198	-0.00115	-0.00628
33.01853	99.84817	99.71151	-6.62E-04	-0.00607
33.00779	99.84817	99.71095	-6.62E-04	-0.00607
32.99887	99.84823	99.71036	-1.75E-04	-0.00586
32.99811	99.84831	99.70985	-1.75E-04	-0.00586
33.00481	99.84838	99.70933	3.15E-04	-0.00565
33.00645	99.84838	99.70891	3.15E-04	-0.00565
32.99095	99.84831	99.70855	8.10E-04	-0.00543
32.94802	99.8482	99.7082	8.10E-04	-0.00543
32.88636	99.84802	99.70788	0.00131	-0.00521
32.82694	99.84779	99.70749	0.00131	-0.00521
32.7822	99.84754	99.70703	0.00181	-0.00499
32.77387	99.84731	99.70651	0.00181	-0.00499
32.80406	99.84709	99.70594	0.00232	-0.00477
32.85928	99.84689	99.70534	0.00232	-0.00477
32.90485	99.84675	99.70481	0.00283	-0.00455
32.90497	99.84658	99.70445	0.00283	-0.00455
32.86095	99.84648	99.7042	0.00334	-0.00432
32.77111	99.8464	99.70398	0.00334	-0.00432
32.66721	99.84631	99.70375	0.00386	-0.0041
32.59103	99.84621	99.70342	0.00386	-0.0041
32.54991	99.8461	99.70304	0.00438	-0.00387
32.54471	99.84606	99.70251	0.00438	-0.00387
32.57042	99.84603	99.7019	0.0049	-0.00365
32.60119	99.84604	99.70128	0.0049	-0.00365
32.6273	99.84607	99.70067	0.00543	-0.00342
32.65104	99.84609	99.70004	0.00543	-0.00342
32.6782	99.8461	99.69946	0.00595	-0.00319
32.70335	99.8461	99.69881	0.00595	-0.00319
32.72638	99.84607	99.6982	0.00648	-0.00297
32.75047	99.84601	99.69763	0.00648	-0.00297
32.75076	99.84589	99.69709	0.00701	-0.00274
32.73778	99.84579	99.69651	0.00701	-0.00274
32.70699	99.84567	99.696	0.00754	-0.0025
32.66596	99.8455	99.69557	0.00754	-0.0025
32.62658	99.84531	99.69518	0.00806	-0.00227
32.58828	99.84511	99.69485	0.00806	-0.00227
32.56608	99.84494	99.69457	0.00859	-0.00204
32.54862	99.84476	99.69438	0.00859	-0.00204
32.54131	99.84458	99.69433	0.00912	-0.00181
32.54426	99.84438	99.69433	0.00912	-0.00181
32.54981	99.8442	99.69437	0.00965	-0.00158
32.56059	99.84405	99.69444	0.00965	-0.00158
32.57076	99.8439	99.69447	0.01018	-0.00134
32.5788	99.84381	99.69448	0.01018	-0.00134
32.57692	99.84376	99.69447	0.01072	-0.00111
32.57213	99.84371	99.6943	0.01072	-0.00111
32.56027	99.84361	99.69407	0.01125	-8.78E-04
32.54281	99.84351	99.69376	0.01125	-8.78E-04
32.5336	99.84337	99.69339	0.01179	-6.45E-04
32.52996	99.84324	99.69288	0.01179	-6.45E-04
32.53192	99.84311	99.69233	0.01232	-4.12E-04
32.53205	99.84301	99.69179	0.01232	-4.12E-04
32.53229	99.84294	99.69119	0.01286	-1.79E-04
32.53319	99.84286	99.69061	0.01286	-1.79E-04
32.52305	99.84283	99.68995	0.0134	5.20E-05
32.50894	99.84281	99.68929	0.0134	5.20E-05
32.48414	99.84276	99.68861	0.01394	2.83E-04
32.44658	99.84267	99.68803	0.01394	2.83E-04
32.40617	99.84259	99.68758	0.01447	5.12E-04
32.36768	99.84245	99.68717	0.01447	5.12E-04
32.33303	99.84232	99.68681	0.015	7.41E-04
32.30713	99.84215	99.68649	0.015	7.41E-04
32.29637	99.84203	99.68613	0.01554	9.70E-04
32.29202	99.8419	99.68578	0.01554	9.70E-04
32.2872	99.8418	99.68535	0.01607	0.0012
32.26456	99.84167	99.68498	0.01607	0.0012
32.23675	99.84154	99.68461	0.01659	0.00143
32.20115	99.84135	99.68427	0.01659	0.00143
32.17434	99.84113	99.68399	0.01712	0.00165
32.16871	99.84094	99.68373	0.01712	0.00165
32.17725	99.84076	99.68351	0.01764	0.00188
32.20219	99.84062	99.68329	0.01764	0.00188
32.22186	99.84047	99.68306	0.01816	0.00211
32.23907	99.84038	99.68279	0.01816	0.00211
32.24314	99.84029	99.68242	0.01868	0.00233
32.24	99.84021	99.68206	0.01868	0.00233
32.23387	99.84012	99.68169	0.0192	0.00256
32.22256	99.84007	99.68127	0.0192	0.00256
32.21428	99.84	99.6809	0.01971	0.00279
32.20337	99.83993	99.6806	0.01971	0.00279
32.19088	99.83983	99.68031	0.02022	0.00301
32.17027	99.83974	99.68002	0.02022	0.00301
32.14645	99.83961	99.67978	0.02072	0.00324
32.12159	99.83953	99.67957	0.02072	0.00324
32.09687	99.83946	99.67935	0.02123	0.00346
32.07661	99.83937	99.67907	0.02123	0.00346
32.06028	99.83928	99.67882	0.02173	0.00368
32.0502	99.83919	99.67861	0.02173	0.00368
32.05253	99.8391	99.67837	0.02223	0.0039
32.05931	99.83897	99.67805	0.02223	0.0039
32.05997	99.83884	99.67777	0.02272	0.00412
32.05594	99.83871	99.6774	0.02272	0.00412
32.04119	99.83858	99.67703	0.02322	0.00433
32.02307	99.8384	99.67669	0.02322	0.00433
32.00107	99.83827	99.67633	0.02372	0.00455
31.97496	99.83822	99.67602	0.02372	0.00455
31.94745	99.83816	99.67588	0.02421	0.00476
31.92795	99.83812	99.67573	0.02421	0.00476
31.92018	99.83808	99.67554	0.02469	0.00497
31.92878	99.83798	99.67531	0.02469	0.00497
31.95685	99.83786	99.67503	0.02518	0.00518
31.99458	99.83768	99.67472	0.02518	0.00518
32.03142	99.83751	99.67432	0.02566	0.00539
32.05627	99.83739	99.67381	0.02566	0.00539
32.07083	99.83731	99.67329	0.02614	0.0056
32.06953	99.8373	99.67278	0.02614	0.0056
32.05753	99.8373	99.67223	0.02662	0.0058
32.04855	99.83728	99.67172	0.02662	0.0058
32.04195	99.83722	99.67121	0.02709	0.006
32.0309	99.83714	99.67074	0.02709	0.006
32.01609	99.83701	99.67029	0.02755	0.0062
31.99035	99.83678	99.66977	0.02755	0.0062
31.9682	99.83655	99.66915	0.02802	0.0064
31.96544	99.83632	99.66848	0.02802	0.0064
31.98543	99.83617	99.66783	0.02848	0.0066
32.02241	99.83606	99.66727	0.02848	0.0066
32.05421	99.836	99.66676	0.02893	0.0068
32.08039	99.83597	99.6662	0.02893	0.0068
32.08768	99.83589	99.66573	0.02939	0.00699
32.06674	99.83574	99.66534	0.02939	0.00699
32.01875	99.83552	99.66502	0.02984	0.00718
31.95751	99.83527	99.66474	0.02984	0.00718
31.89781	99.835	99.66448	0.03028	0.00737
31.84466	99.83476	99.66433	0.03028	0.00737
31.8069	99.83456	99.66415	0.03072	0.00756
31.77638	99.83442	99.66396	0.03072	0.00756
31.75335	99.83432	99.66374	0.03116	0.00775
31.73817	99.83425	99.66354	0.03116	0.00775
31.72431	99.83422	99.66337	0.03159	0.00794
31.71187	99.83416	99.66326	0.03159	0.00794
31.69246	99.83409	99.66313	0.03202	0.00812
31.67781	99.83398	99.66291	0.03202	0.00812
31.68619	99.83384	99.6627	0.03245	0.00831
31.71088	99.83371	99.66251	0.03245	0.00831
31.7591	99.83358	99.66235	0.03287	0.00849
31.82238	99.83349	99.6622	0.03287	0.00849
31.87806	99.8334	99.66207	0.03329	0.00867
31.90757	99.8333	99.66201	0.03329	0.00867
31.90855	99.83317	99.66193	0.03371	0.00885
31.87593	99.83303	99.66174	0.03371	0.00885
31.81065	99.83291	99.66152	0.03413	0.00903
31.74972	99.83276	99.66123	0.03413	0.00903
31.6999	99.83262	99.6609	0.03454	0.00921
31.67229	99.83247	99.66052	0.03454	0.00921
31.67804	99.83234	99.66009	0.03494	0.00938
31.70312	99.8322	99.65959	0.03494	0.00938
31.73575	99.83206	99.65919	0.03535	0.00955
31.76357	99.83197	99.65885	0.03535	0.00955
31.77667	99.83188	99.65859	0.03575	0.00972
31.76593	99.83179	99.65837	0.03575	0.00972
31.72759	99.83171	99.65814	0.03614	0.0099
31.67114	99.83157	99.65785	0.03614	0.0099
31.60677	99.83149	99.65749	0.03654	0.01006
31.5548	99.83137	99.65702	0.03654	0.01006
31.5316	99.83129	99.65646	0.03693	0.01023
31.53407	99.8312	99.65592	0.03693	0.01023
31.55193	99.83112	99.65548	0.03731	0.0104
31.5638	99.83112	99.65518	0.03731	0.0104
31.5534	99.83123	99.65512	0.03786	0.01063
31.51615	99.83149	99.65524	0.0384	0.01087
31.4572	99.83186	99.65565	0.03894	0.0111
31.39287	99.8324	99.65627	0.03948	0.01133
31.34929	99.8331	99.65701	0.04002	0.01156
31.33664	99.83392	99.65789	0.04056	0.01179
31.35763	99.83487	99.65891	0.04109	0.01202
31.39356	99.83591	99.66002	0.04162	0.01225
31.42867	99.83707	99.66128	0.04214	0.01248
31.44604	99.8383	99.66265	0.04266	0.0127
31.43137	99.83954	99.66413	0.04317	0.01292
31.39955	99.84076	99.6657	0.04368	0.01314
31.34869	99.84191	99.66725	0.04418	0.01336
31.30191	99.843	99.66874	0.04467	0.01357
31.27699	99.84396	99.67003	0.04515	0.01378
31.27386	99.84479	99.67111	0.04562	0.01398
31.30426	99.84544	99.67195	0.04609	0.01419
31.35144	99.84592	99.67255	0.04654	0.01439
31.40962	99.84627	99.67281	0.04698	0.01458
31.45883	99.84644	99.67287	0.04742	0.01477
31.48848	99.8465	99.67271	0.04784	0.01496
31.4987	99.84638	99.6724	0.04826	0.01514
31.4801	99.84615	99.6718	0.04866	0.01532
31.4415	99.84584	99.67099	0.04906	0.01549
31.38239	99.84541	99.66999	0.04945	0.01566
31.31027	99.8449	99.66894	0.04983	0.01583
31.23683	99.84436	99.66787	0.0502	0.016
31.17557	99.84384	99.66678	0.05057	0.01616
31.13834	99.84335	99.66589	0.05092	0.01632
31.12862	99.84292	99.66517	0.05128	0.01647
31.14568	99.84262	99.66469	0.05162	0.01663
31.18487	99.84237	99.66441	0.05196	0.01678
31.22731	99.8422	99.66423	0.0523	0.01693
31.26081	99.84206	99.66415	0.05263	0.01707
31.27718	99.84197	99.66416	0.05295	0.01722
31.27888	99.84188	99.66415	0.05328	0.01736
31.27515	99.84175	99.66412	0.05359	0.0175
31.27176	99.84162	99.66408	0.05391	0.01764
31.2724	99.84147	99.66408	0.05422	0.01778
31.27395	99.84135	99.66415	0.05454	0.01792
31.27565	99.84126	99.66427	0.05485	0.01806
31.27623	99.84123	99.66434	0.05516	0.01819
31.27146	99.84123	99.66435	0.05546	0.01833
31.26631	99.8413	99.66435	0.05577	0.01846
31.2666	99.84147	99.66442	0.05608	0.01859
31.2781	99.8417	99.66446	0.05638	0.01873
31.30029	99.84196	99.66449	0.05668	0.01886
31.32316	99.84228	99.66462	0.05699	0.01899
31.33962	99.84259	99.66486	0.05729	0.01912
31.34178	99.84291	99.66523	0.05759	0.01925
31.33504	99.8432	99.66562	0.05789	0.01939
31.31369	99.8435	99.66604	0.05819	0.01952
31.28555	99.84381	99.66657	0.05849	0.01965
31.2683	99.84412	99.66709	0.05879	0.01978
31.25971	99.84446	99.66766	0.05909	0.01991
31.27253	99.84481	99.66818	0.05939	0.02004
31.29929	99.84521	99.66871	0.05968	0.02017
31.33264	99.84561	99.66929	0.05998	0.0203
31.3572	99.84603	99.66995	0.06028	0.02043
31.37659	99.84648	99.67065	0.06057	0.02056
31.39657	99.84691	99.67123	0.06087	0.02068
31.41906	99.84735	99.67189	0.06116	0.02081
31.45958	99.84782	99.67259	0.06146	0.02094
31.50252	99.84831	99.67333	0.06175	0.02107
31.54874	99.84891	99.67403	0.06205	0.0212
31.5751	99.84956	99.67484	0.06234	0.02133
31.58341	99.85026	99.67569	0.06263	0.02145
31.56416	99.85099	99.67655	0.06293	0.02158
31.5198	99.85177	99.6775	0.06322	0.02171
31.48599	99.85259	99.6785	0.06351	0.02184
31.46405	99.85343	99.67964	0.0638	0.02196
31.47578	99.85427	99.68087	0.06409	0.02209
31.51328	99.85512	99.6822	0.06437	0.02221
31.56679	99.85601	99.68357	0.06466	0.02234
31.62819	99.85696	99.68489	0.06495	0.02246
31.68582	99.8579	99.68627	0.06523	0.02259
31.72898	99.85889	99.6877	0.06551	0.02271
31.75319	99.85991	99.68904	0.0658	0.02283
31.7637	99.86095	99.69043	0.06608	0.02296
31.76259	99.86198	99.69177	0.06635	0.02308
31.76553	99.86299	99.6932	0.06663	0.0232
31.77043	99.86397	99.6946	0.0669	0.02332
31.78587	99.86495	99.69604	0.06718	0.02344
31.80768	99.8659	99.69756	0.06745	0.02356
31.82382	99.86687	99.69912	0.06771	0.02368
31.83301	99.86786	99.70073	0.06798	0.02379
31.82269	99.86889	99.70231	0.06825	0.02391
31.81252	99.86994	99.7039	0.06851	0.02402
31.81669	99.87102	99.70548	0.06877	0.02414
31.83666	99.87213	99.70706	0.06903	0.02425
31.8753	99.87324	99.70872	0.06928	0.02437
31.91993	99.87436	99.71044	0.06954	0.02448
31.97333	99.87549	99.71218	0.06979	0.02459
32.03171	99.87658	99.71405	0.07004	0.0247
32.09258	99.8777	99.71601	0.07028	0.02481
32.15517	99.87881	99.71809	0.07053	0.02492
32.21173	99.8799	99.7202	0.07077	0.02502
32.25859	99.88104	99.72232	0.07101	0.02513
32.2882	99.88218	99.72436	0.07125	0.02523
32.29847	99.88334	99.72629	0.07148	0.02534
32.29679	99.88454	99.72815	0.07172	0.02544
32.29975	99.88579	99.7299	0.07194	0.02554
32.31383	99.88702	99.73161	0.07217	0.02564
32.35045	99.88827	99.73339	0.07239	0.02574
32.40788	99.88956	99.73526	0.07261	0.02584
32.47375	99.89084	99.73726	0.07283	0.02593
32.55016	99.89209	99.73928	0.07304	0.02603
32.62431	99.89338	99.74142	0.07325	0.02612
32.69766	99.89463	99.74355	0.07346	0.02621
32.76396	99.89589	99.7456	0.07366	0.0263
32.82778	99.8971	99.74754	0.07386	0.02639
32.8792	99.89833	99.7493	0.07406	0.02648
32.90258	99.89957	99.75096	0.07425	0.02657
32.90411	99.90078	99.75258	0.07444	0.02666
32.8956	99.90201	99.75427	0.07463	0.02674
32.88834	99.90325	99.75609	0.07482	0.02683
32.89096	99.90452	99.75807	0.075	0.02691
32.91733	99.90579	99.76016	0.07518	0.02699
32.96511	99.90708	99.76234	0.07536	0.02707
33.03755	99.90841	99.76456	0.07554	0.02715
33.13393	99.90973	99.76666	0.07571	0.02723
33.24388	99.91106	99.76875	0.07587	0.0273
33.35391	99.91244	99.77081	0.07604	0.02738
33.45276	99.91379	99.7728	0.0762	0.02745
33.54489	99.91515	99.7748	0.07636	0.02752
33.63317	99.91648	99.77678	0.07652	0.02759
33.7106	99.9178	99.77877	0.07667	0.02766
33.78331	99.91911	99.78072	0.07682	0.02773
33.8462	99.92044	99.78272	0.07696	0.02779
33.89842	99.92181	99.78468	0.07711	0.02786
33.95195	99.92318	99.7866	0.07724	0.02792
33.99822	99.92459	99.7885	0.07738	0.02798
34.04839	99.92597	99.79036	0.07751	0.02804
34.09475	99.92733	99.79223	0.07764	0.0281
34.14001	99.92863	99.79406	0.07777	0.02816
34.19634	99.92989	99.7959	0.07789	0.02822
34.25439	99.93114	99.79779	0.07801	0.02827
34.30832	99.93234	99.79962	0.07813	0.02833
34.35742	99.93353	99.80152	0.07824	0.02838
34.41053	99.93476	99.80343	0.07836	0.02843
34.46067	99.93596	99.80533	0.07846	0.02848
34.51263	99.93722	99.80734	0.07857	0.02853
34.5655	99.93846	99.80943	0.07867	0.02858
34.60875	99.93975	99.81162	0.07877	0.02862
34.65028	99.94105	99.81384	0.07887	0.02867
34.70221	99.94235	99.8161	0.07896	0.02871
34.76909	99.94366	99.8184	0.07905	0.02875
34.86106	99.94494	99.82064	0.07913	0.02879
34.97752	99.94621	99.82294	0.07921	0.02883
35.11411	99.9475	99.82519	0.07929	0.02887
35.26086	99.94884	99.82748	0.07936	0.0289
35.3972	99.95019	99.82967	0.07943	0.02893
35.51076	99.95154	99.83191	0.0795	0.02897
35.60132	99.9529	99.83402	0.07956	0.029
35.67303	99.95425	99.83603	0.07962	0.02902
35.74935	99.95557	99.83798	0.07968	0.02905
35.8301	99.95689	99.8399	0.07973	0.02908
35.92874	99.95817	99.84175	0.07977	0.0291
36.04201	99.95948	99.84357	0.07982	0.02912
36.16042	99.9608	99.8454	0.07986	0.02914
36.28882	99.96211	99.8472	0.07989	0.02916
36.39574	99.96341	99.84904	0.07993	0.02918
36.48782	99.96464	99.85091	0.07996	0.0292
36.56261	99.96589	99.85282	0.07998	0.02921
36.62181	99.96706	99.8547	0.08	0.02923
36.67799	99.96819	99.85662	0.08002	0.02924
36.72795	99.96926	99.85851	0.08004	0.02925
36.7915	99.97032	99.86047	0.08005	0.02926
36.86055	99.97135	99.86242	0.08006	0.02927
36.94827	99.97242	99.86445	0.08007	0.02927
37.05159	99.97348	99.86651	0.08008	0.02928
37.15873	99.97459	99.86856	0.08008	0.02928
37.2778	99.9757	99.87056	0.08008	0.02928
37.39375	99.97683	99.87255	0.08007	0.02928
37.49984	99.97795	99.8745	0.08006	0.02927
37.58322	99.97905	99.8764	0.08005	0.02927
37.65045	99.98011	99.87832	0.08004	0.02926
37.71253	99.9812	99.88024	0.08002	0.02926
37.77688	99.98231	99.88225	0.08	0.02925
37.8583	99.98345	99.88431	0.07997	0.02924
37.96173	99.98466	99.88635	0.07995	0.02923
38.09289	99.98589	99.88836	0.07992	0.02921
38.24281	99.98715	99.89031	0.07988	0.0292
38.39372	99.9884	99.89215	0.07984	0.02918
38.52781	99.98961	99.8939	0.0798	0.02916
38.64952	99.99084	99.89561	0.07975	0.02915
38.75416	99.99204	99.89725	0.0797	0.02913
38.85338	99.99326	99.89893	0.07965	0.02911
38.95043	99.9945	99.90062	0.07959	0.02908
39.03954	99.9957	99.90227	0.07953	0.02906
39.12883	99.99693	99.90387	0.07947	0.02904
39.21616	99.99816	99.90536	0.0794	0.02901
39.30811	99.99938	99.90678	0.07933	0.02899
39.39799	100.00056	99.90807	0.07926	0.02896
39.50279	100.0017	99.90926	0.07918	0.02893
39.63008	100.0028	99.91032	0.0791	0.0289
39.77414	100.00385	99.91145	0.07902	0.02887
39.93161	100.00484	99.91257	0.07893	0.02883
40.08294	100.0058	99.91374	0.07884	0.0288
40.22002	100.00678	99.91504	0.07874	0.02876
40.33726	100.00778	99.91636	0.07865	0.02873
40.43613	100.00874	99.91779	0.07855	0.02869
40.51484	100.00964	99.91921	0.07845	0.02865
40.58547	100.0105	99.92061	0.07834	0.02861
40.66363	100.01132	99.92199	0.07824	0.02857
40.74571	100.01212	99.92342	0.07813	0.02853
40.84719	100.01288	99.92496	0.07802	0.02849
40.96241	100.01365	99.92656	0.0779	0.02844
41.09944	100.01443	99.92822	0.07779	0.0284
41.24464	100.01523	99.92994	0.07767	0.02835
41.37886	100.016	99.93164	0.07754	0.02831
41.49266	100.01674	99.9333	0.07742	0.02826
41.5714	100.01748	99.93493	0.07729	0.02821
41.63497	100.01818	99.9365	0.07716	0.02815
41.69846	100.01887	99.93803	0.07703	0.0281
41.77309	100.01952	99.93957	0.0769	0.02805
41.87184	100.02019	99.94105	0.07677	0.02799
41.99423	100.0209	99.94245	0.07663	0.02794
42.12615	100.02166	99.94382	0.07649	0.02788
42.25168	100.0225	99.94508	0.07635	0.02783
42.3755	100.02333	99.94628	0.07621	0.02777
42.48765	100.02418	99.94733	0.07606	0.02771
42.61001	100.02504	99.94836	0.07591	0.02765
42.73814	100.02582	99.94941	0.07576	0.02759
42.8682	100.02652	99.95049	0.07561	0.02752
42.99372	100.02719	99.95162	0.07546	0.02746
43.10391	100.0279	99.95277	0.0753	0.0274
43.21533	100.02862	99.95394	0.07514	0.02733
43.3224	100.02938	99.95495	0.07498	0.02727
43.43066	100.03021	99.95587	0.07482	0.0272
43.53645	100.03108	99.95669	0.07465	0.02713
43.63128	100.03198	99.95742	0.07448	0.02706
43.71435	100.03288	99.95811	0.07431	0.02699
43.78801	100.03372	99.95882	0.07414	0.02692
43.86235	100.0345	99.95959	0.07396	0.02685
43.93986	100.03519	99.9605	0.07378	0.02678
44.03714	100.03588	99.96151	0.07359	0.02671
44.15256	100.03649	99.96259	0.07341	0.02664
44.28218	100.03708	99.96367	0.07322	0.02656
44.41753	100.03775	99.96469	0.07303	0.02649
44.54122	100.03845	99.96554	0.07284	0.02641
44.65938	100.03919	99.96625	0.07265	0.02634
44.78328	100.03995	99.96693	0.07245	0.02626
44.91419	100.0407	99.9676	0.07226	0.02618
45.05176	100.0414	99.96837	0.07206	0.02611
45.18724	100.04203	99.96919	0.07186	0.02603
45.31513	100.04266	99.97012	0.07165	0.02595
45.44226	100.04322	99.97108	0.07145	0.02587
45.57027	100.0437	99.972	0.07124	0.02579
45.69321	100.04422	99.9729	0.07103	0.02571
45.80206	100.04479	99.97377	0.07082	0.02563
45.91466	100.04535	99.97456	0.07061	0.02554
46.02039	100.04592	99.97529	0.07039	0.02546
46.12194	100.04649	99.97601	0.07018	0.02538
46.22785	100.04705	99.97671	0.06996	0.02529
46.32853	100.04755	99.97744	0.06974	0.02521
46.42475	100.048	99.97817	0.06952	0.02512
46.51052	100.04838	99.97893	0.06929	0.02503
46.59251	100.04879	99.97963	0.06907	0.02494
46.66145	100.04922	99.98032	0.06884	0.02486
46.71731	100.04967	99.98105	0.06862	0.02477
46.77628	100.05019	99.98183	0.06839	0.02468
46.84204	100.05074	99.98259	0.06816	0.02459
46.92178	100.0513	99.98342	0.06793	0.0245
47.02419	100.05182	99.98433	0.06769	0.02441
47.14959	100.05228	99.98524	0.06746	0.02431
47.28043	100.05273	99.98622	0.06722	0.02422
47.41645	100.05312	99.98722	0.06698	0.02413
47.55206	100.05353	99.98825	0.06674	0.02404
47.69493	100.05399	99.98926	0.0665	0.02394
47.84018	100.05451	99.99021	0.06626	0.02384
47.98935	100.05509	99.99113	0.06601	0.02375
48.14606	100.05573	99.99192	0.06577	0.02365
48.30073	100.05644	99.99264	0.06552	0.02355
48.44697	100.05709	99.99328	0.06527	0.02345
48.56691	100.0577	99.99395	0.06501	0.02335
48.65401	100.05827	99.99448	0.06476	0.02325
48.71544	100.05874	99.99498	0.0645	0.02315
48.756	100.05912	99.99546	0.06424	0.02305
48.80001	100.05953	99.99592	0.06398	0.02295
48.85122	100.05995	99.99631	0.06372	0.02285
48.91439	100.06042	99.99672	0.06345	0.02275
48.98687	100.06093	99.99716	0.06319	0.02264
49.06609	100.0615	99.99764	0.06292	0.02254
49.15212	100.06207	99.99817	0.06265	0.02244
49.23851	100.06266	99.9987	0.06238	0.02233
49.32981	100.06322	99.99934	0.06211	0.02223
49.42573	100.0637	100.00005	0.06183	0.02212
49.52478	100.06411	100.00086	0.06155	0.02202
49.62533	100.06447	100.00165	0.06128	0.02191
49.73571	100.06481	100.00243	0.061	0.0218
49.8507	100.06514	100.00316	0.06072	0.02169
49.97704	100.06552	100.00391	0.06043	0.02159
50.11634	100.06594	100.00457	0.06015	0.02148
50.26379	100.06639	100.00514	0.05987	0.02136
50.41811	100.06682	100.00568	0.05958	0.02125
50.56716	100.06724	100.00617	0.05929	0.02114
50.70733	100.06763	100.00671	0.05901	0.02103
50.82663	100.06797	100.00723	0.05872	0.02091
50.93243	100.06824	100.00765	0.05843	0.0208
51.02268	100.06847	100.00803	0.05813	0.02069
51.09574	100.06867	100.00836	0.05784	0.02057
51.16499	100.06885	100.00861	0.05755	0.02046
51.22891	100.06907	100.00872	0.05726	0.02034
51.29188	100.06936	100.00879	0.05696	0.02022
51.36684	100.0697	100.00892	0.05667	0.02011
51.46105	100.07012	100.00907	0.05638	0.01999
51.56175	100.07056	100.00928	0.05609	0.01988
51.67168	100.071	100.00951	0.05579	0.01976
51.79421	100.0714	100.00982	0.0555	0.01965
51.89615	100.0718	100.01021	0.05521	0.01953
51.98334	100.07217	100.01059	0.05492	0.01942
52.0538	100.07253	100.01092	0.05463	0.01931
52.11997	100.07285	100.01116	0.05434	0.01919
52.19213	100.07315	100.01136	0.05405	0.01908
52.28162	100.0735	100.01158	0.05376	0.01896
52.39333	100.07384	100.01182	0.05347	0.01885
52.50018	100.07421	100.0122	0.05318	0.01874
52.62238	100.07461	100.01259	0.05289	0.01863
52.73785	100.075	100.01314	0.0526	0.01851
52.84187	100.0754	100.01365	0.0523	0.0184
52.93604	100.07576	100.01419	0.05201	0.01828
53.02182	100.07605	100.01472	0.05172	0.01817
53.11546	100.0763	100.01524	0.05142	0.01806
53.2176	100.07649	100.01579	0.05112	0.01794
53.3311	100.07667	100.01638	0.05083	0.01782
53.4517	100.07681	100.01693	0.05053	0.0177
53.57152	100.07696	100.01752	0.05022	0.01759
53.69404	100.07715	100.01811	0.04992	0.01747
53.80226	100.07738	100.01872	0.04962	0.01735
53.89731	100.07766	100.01929	0.04931	0.01723
53.9888	100.07795	100.01975	0.04901	0.01711
54.0688	100.0783	100.02011	0.0487	0.01698
54.14886	100.07867	100.02042	0.04839	0.01686
54.23334	100.07905	100.02076	0.04808	0.01674
54.3105	100.07942	100.02106	0.04776	0.01662
54.40061	100.07979	100.02137	0.04745	0.01649
54.49745	100.08014	100.0216	0.04713	0.01637
54.60051	100.08045	100.02185	0.04682	0.01625
54.69979	100.08076	100.02211	0.0465	0.01613
54.80421	100.08107	100.02232	0.04618	0.016
54.91175	100.08139	100.0225	0.04586	0.01588
55.01002	100.08175	100.02269	0.04553	0.01575
55.11831	100.08215	100.02298	0.04521	0.01563
55.22413	100.0826	100.02333	0.04489	0.01551
55.3317	100.08306	100.02373	0.04456	0.01538
55.43979	100.08355	100.02419	0.04423	0.01526
55.54064	100.08401	100.02463	0.0439	0.01513
55.63265	100.08441	100.0251	0.04357	0.015
55.71846	100.0847	100.02537	0.04324	0.01488
55.82498	100.08494	100.02558	0.04291	0.01475
55.93816	100.0851	100.02574	0.04258	0.01463
56.05134	100.0852	100.02592	0.04225	0.0145
56.16699	100.0853	100.02622	0.04192	0.01437
56.2613	100.08545	100.02652	0.04158	0.01425
56.34015	100.08565	100.0269	0.04125	0.01412
56.40675	100.08588	100.02734	0.04092	0.01399
56.45474	100.08618	100.02781	0.04058	0.01387
56.49081	100.08651	100.0282	0.04025	0.01374
56.5234	100.08679	100.02855	0.03991	0.01361
56.56408	100.08705	100.02879	0.03958	0.01349
56.61949	100.08728	100.02898	0.03924	0.01336
56.69934	100.08745	100.02915	0.03891	0.01323
56.81873	100.08758	100.02929	0.03857	0.0131
56.95423	100.08769	100.02943	0.03823	0.01298
57.09326	100.08782	100.02965	0.0379	0.01285
57.22925	100.0879	100.02988	0.03756	0.01272
57.34404	100.08804	100.0301	0.03723	0.01259
57.45186	100.08817	100.03031	0.03689	0.01247
57.55244	100.08831	100.03048	0.03656	0.01234
57.65625	100.08847	100.03069	0.03622	0.01221
57.75866	100.08861	100.03085	0.03589	0.01209
57.86184	100.08876	100.03092	0.03555	0.01196
57.95376	100.08886	100.0309	0.03522	0.01183
58.01872	100.08891	100.0309	0.03489	0.01171
58.07315	100.08895	100.03085	0.03455	0.01158
58.13041	100.08896	100.03088	0.03422	0.01146
58.20557	100.08893	100.03089	0.03389	0.01133
58.30206	100.08892	100.03099	0.03356	0.01121
58.42686	100.08896	100.03117	0.03324	0.01108
58.55501	100.08911	100.03143	0.03291	0.01096
58.69971	100.08933	100.03165	0.03258	0.01084
58.84346	100.08959	100.03188	0.03226	0.01072
58.96545	100.08986	100.03216	0.03193	0.01059
59.0633	100.09009	100.03246	0.03161	0.01047
59.14129	100.09031	100.03275	0.03129	0.01035
59.21357	100.09048	100.03296	0.03097	0.01023
59.29055	100.0906	100.03318	0.03064	0.0101
59.39043	100.09072	100.03342	0.03032	0.00998
59.50512	100.09087	100.03377	0.03	0.00986
59.63003	100.09108	100.03413	0.02969	0.00974
59.77522	100.0913	100.0345	0.02937	0.00962
59.91569	100.09156	100.03478	0.02905	0.0095
60.04689	100.09188	100.03508	0.02873	0.00938
60.17192	100.09219	100.03529	0.02842	0.00926
60.28715	100.0924	100.03549	0.0281	0.00914
60.39683	100.0925	100.03562	0.02778	0.00902
60.49618	100.09248	100.03584	0.02747	0.0089
60.58038	100.09242	100.03615	0.02715	0.00878
60.63643	100.09233	100.03646	0.02684	0.00867
60.66913	100.09223	100.03676	0.02653	0.00855
60.69611	100.09219	100.03707	0.02621	0.00843
60.7275	100.0922	100.03731	0.02591	0.00832
60.78167	100.09229	100.03745	0.0256	0.0082
60.87229	100.0924	100.0376	0.02529	0.00808
60.99224	100.09251	100.03772	0.02499	0.00797
61.13491	100.09262	100.03781	0.02468	0.00785
61.27586	100.09274	100.03794	0.02438	0.00774
61.38908	100.09288	100.03815	0.02408	0.00762
61.47495	100.09297	100.03838	0.02378	0.00751
61.53941	100.09303	100.0386	0.02348	0.0074
61.59734	100.09317	100.03883	0.02318	0.00728
61.65474	100.09335	100.03907	0.02288	0.00717
61.737	100.09363	100.03931	0.02259	0.00706
61.84457	100.09397	100.03946	0.02229	0.00694
61.97744	100.09431	100.03962	0.022	0.00683
62.14387	100.09469	100.03975	0.0217	0.00672
62.31963	100.09508	100.03992	0.02141	0.00661
62.49041	100.09544	100.04014	0.02112	0.0065
62.63515	100.09579	100.04034	0.02082	0.00639
62.74782	100.09613	100.04049	0.02053	0.00628
62.82049	100.09653	100.04066	0.02024	0.00617
62.85615	100.09688	100.04083	0.01994	0.00606
62.89508	100.09722	100.04092	0.01965	0.00596
62.94314	100.09757	100.04094	0.01936	0.00585
63.01319	100.09794	100.04095	0.01907	0.00574
63.09023	100.0983	100.04095	0.01878	0.00564
63.15829	100.09865	100.04092	0.01849	0.00553
63.21121	100.09901	100.04091	0.01819	0.00543
63.25482	100.09931	100.04095	0.01791	0.00532
63.30401	100.09957	100.04106	0.01762	0.00522
63.36348	100.09985	100.04121	0.01733	0.00511
63.45163	100.10012	100.04148	0.01704	0.00501
63.57361	100.10039	100.04178	0.01675	0.00491
63.72368	100.10065	100.04208	0.01647	0.00481
63.88798	100.10088	100.04241	0.01618	0.00471
64.05789	100.10106	100.04273	0.0159	0.00461
64.2189	100.10115	100.04291	0.01562	0.00451
64.37512	100.10122	100.04307	0.01533	0.00441
64.51843	100.10123	100.04322	0.01505	0.0043
64.64498	100.1012	100.04338	0.01477	0.00421
64.74741	100.10114	100.04356	0.01449	0.00411
64.83625	100.10108	100.04379	0.01421	0.00401
64.92063	100.10104	100.04403	0.01394	0.00391
65.00988	100.10101	100.04416	0.01366	0.00381
65.11226	100.10104	100.04422	0.01339	0.00372
65.22278	100.10106	100.0442	0.01312	0.00362
65.32811	100.10106	100.04409	0.01285	0.00352
65.42703	100.10104	100.04387	0.01258	0.00343
65.50762	100.10095	100.0437	0.01231	0.00333
65.57838	100.10081	100.04356	0.01205	0.00324
65.64709	100.10072	100.04351	0.01178	0.00315
65.71973	100.10066	100.04353	0.01152	0.00306
65.7934	100.10068	100.04358	0.01126	0.00297
65.87564	100.10078	100.04359	0.011	0.00287
65.97337	100.10091	100.04355	0.01074	0.00278
66.06992	100.10104	100.04349	0.01049	0.00269
66.17393	100.10116	100.04338	0.01023	0.00261
66.2905	100.10124	100.04327	0.00998	0.00252
66.40642	100.1013	100.04316	0.00973	0.00243
66.52505	100.1013	100.04301	0.00948	0.00234
66.64732	100.1013	100.04287	0.00923	0.00225
66.75521	100.10133	100.04266	0.00898	0.00217
66.84978	100.10137	100.04239	0.00873	0.00208
66.93735	100.10143	100.04205	0.00849	0.002
67.02238	100.10146	100.04167	0.00825	0.00191
67.10286	100.10149	100.04118	0.008	0.00183
67.18674	100.10144	100.04058	0.00776	0.00175
67.28088	100.10138	100.03999	0.00752	0.00167
67.37536	100.10124	100.03939	0.00728	0.00158
67.47631	100.10107	100.03887	0.00704	0.0015
67.58281	100.10089	100.03842	0.0068	0.00143
67.68631	100.10072	100.03812	0.00657	0.00135
67.7912	100.10053	100.03784	0.00634	0.00127
67.90041	100.10039	100.03759	0.0061	0.0012
68.00588	100.10025	100.03734	0.00587	0.00112
68.10905	100.10018	100.03712	0.00564	0.00105
68.20715	100.10005	100.03691	0.00542	9.72E-04
68.30179	100.09996	100.03676	0.00519	8.99E-04
68.39369	100.09988	100.03659	0.00497	8.27E-04
68.49595	100.09976	100.03651	0.00474	7.56E-04
68.59698	100.0997	100.03648	0.00452	6.85E-04
68.69022	100.09966	100.03652	0.0043	6.16E-04
68.78285	100.09962	100.03667	0.00408	5.46E-04
68.86953	100.09956	100.03683	0.00386	4.78E-04
68.94992	100.0995	100.03697	0.00365	4.10E-04
69.03273	100.09943	100.03704	0.00343	3.42E-04
69.1194	100.09939	100.03702	0.00322	2.75E-04
69.20629	100.09934	100.03683	0.003	2.09E-04
69.29592	100.09925	100.03652	0.00279	1.43E-04
69.38943	100.09916	100.03618	0.00258	7.80E-05
69.48386	100.0991	100.0359	0.00237	1.30E-05
69.57142	100.09897	100.0356	0.00216	-5.00E-05
69.66995	100.09886	100.03532	0.00196	-1.14E-04
69.762	100.09878	100.03495	0.00175	-1.76E-04
69.86577	100.09865	100.03462	0.00155	-2.38E-04
69.9753	100.09856	100.03416	0.00135	-3.00E-04
70.07801	100.09841	100.03362	0.00115	-3.61E-04
70.17692	100.09826	100.0331	9.46E-04	-4.21E-04
70.26321	100.09811	100.03256	7.48E-04	-4.81E-04
70.34629	100.09802	100.03213	5.51E-04	-5.40E-04
70.42532	100.09795	100.03179	3.55E-04	-5.98E-04
70.50496	100.09791	100.03151	1.61E-04	-6.56E-04
70.59063	100.09787	100.03131	-3.20E-05	-7.13E-04
70.67437	100.09783	100.03118	-2.25E-04	-7.70E-04
70.76909	100.09779	100.03118	-4.17E-04	-8.26E-04
70.86118	100.09774	100.03124	-6.08E-04	-8.82E-04
70.94244	100.09761	100.03128	-7.98E-04	-9.38E-04
71.0164	100.09748	100.03141	-9.87E-04	-9.93E-04
71.08749	100.09735	100.03158	-0.00118	-0.00105
71.15771	100.09717	100.0318	-0.00136	-0.0011
71.2383	100.09704	100.03206	-0.00155	-0.00116
71.33585	100.09696	100.03234	-0.00173	-0.00121
71.43889	100.09699	100.03263	-0.00192	-0.00126
71.55222	100.09709	100.03279	-0.0021	-0.00132
71.68327	100.09722	100.0328	-0.00228	-0.00137
71.82742	100.09735	100.03272	-0.00246	-0.00142
71.97515	100.09744	100.0326	-0.00265	-0.00147
72.13094	100.09744	100.03243	-0.00283	-0.00152
72.26481	100.09734	100.03229	-0.00301	-0.00158
72.35773	100.09721	100.0321	-0.00319	-0.00163
72.41506	100.09707	100.03193	-0.00337	-0.00168
72.43855	100.09694	100.03166	-0.00355	-0.00173
72.44728	100.09685	100.03134	-0.00373	-0.00178
72.45984	100.09681	100.03091	-0.0039	-0.00182
72.49919	100.09676	100.03046	-0.00408	-0.00187
72.56217	100.09672	100.03002	-0.00425	-0.00192
72.65127	100.09667	100.02951	-0.00443	-0.00197
72.76034	100.09655	100.02912	-0.0046	-0.00202
72.87774	100.09631	100.02883	-0.00477	-0.00206
73.00389	100.096	100.02869	-0.00494	-0.00211
73.13496	100.09561	100.02859	-0.00511	-0.00215
73.27055	100.09522	100.0286	-0.00528	-0.0022
73.39174	100.09483	100.02855	-0.00545	-0.00225
73.4958	100.09452	100.02846	-0.00561	-0.00229
73.57895	100.09429	100.02826	-0.00577	-0.00233
73.64137	100.09415	100.02804	-0.00593	-0.00238
73.70944	100.09406	100.02782	-0.00609	-0.00242
73.77638	100.09401	100.02769	-0.00625	-0.00247
73.85995	100.09397	100.02768	-0.00641	-0.00251
73.95039	100.09392	100.02775	-0.00657	-0.00255
74.0409	100.09388	100.0279	-0.00673	-0.0026
74.12201	100.09379	100.028	-0.00688	-0.00264
74.19258	100.09368	100.02812	-0.00704	-0.00268
74.25719	100.09355	100.02813	-0.0072	-0.00272
74.31549	100.09341	100.02805	-0.00735	-0.00276
74.38947	100.09333	100.02788	-0.0075	-0.0028
74.47648	100.09328	100.0278	-0.00766	-0.00284
74.57576	100.09324	100.0277	-0.00781	-0.00289
74.68296	100.0932	100.02768	-0.00796	-0.00293
74.80184	100.09315	100.02774	-0.00812	-0.00297
74.90614	100.09308	100.02793	-0.00827	-0.00301
74.997	100.09294	100.0281	-0.00842	-0.00305
75.07609	100.09282	100.02822	-0.00857	-0.00309
75.14328	100.09265	100.02832	-0.00872	-0.00313
75.20856	100.09249	100.02835	-0.00887	-0.00317
75.28924	100.09237	100.02828	-0.00902	-0.0032
75.39098	100.09228	100.0282	-0.00917	-0.00324
75.51534	100.09223	100.02821	-0.00932	-0.00328
75.64814	100.09222	100.02831	-0.00946	-0.00332
75.7785	100.09221	100.02843	-0.00961	-0.00336
75.88287	100.09221	100.02854	-0.00975	-0.0034
75.96477	100.09216	100.02862	-0.0099	-0.00344
76.02977	100.0921	100.02865	-0.01005	-0.00347
76.09309	100.092	100.02854	-0.01019	-0.00351
76.17267	100.09187	100.02838	-0.01034	-0.00355
76.27955	100.09174	100.02815	-0.01048	-0.00359
76.40232	100.09158	100.02783	-0.01062	-0.00362
76.52737	100.09144	100.0275	-0.01076	-0.00366
76.66083	100.09128	100.02728	-0.0109	-0.0037
76.77557	100.09111	100.02705	-0.01104	-0.00373
76.88145	100.09092	100.02686	-0.01118	-0.00377
76.97802	100.09069	100.02677	-0.01132	-0.0038
77.05765	100.09042	100.02666	-0.01146	-0.00384
77.13622	100.09012	100.0265	-0.01159	-0.00387
77.2193	100.0898	100.02621	-0.01173	-0.0039
77.30727	100.08953	100.02585	-0.01187	-0.00394
77.3978	100.08926	100.02547	-0.012	-0.00397
77.49453	100.08906	100.02502	-0.01213	-0.004
77.59282	100.08891	100.02459	-0.01226	-0.00404
77.68796	100.08878	100.02419	-0.0124	-0.00407
77.77195	100.08869	100.0239	-0.01253	-0.0041
77.8509	100.0886	100.02365	-0.01266	-0.00413
77.92483	100.08853	100.02338	-0.01279	-0.00416
78.01463	100.0884	100.02317	-0.01292	-0.00419
78.12015	100.08824	100.02289	-0.01305	-0.00422
78.22197	100.08804	100.02255	-0.01317	-0.00425
78.32858	100.08779	100.02215	-0.0133	-0.00428
78.42893	100.08757	100.02162	-0.01343	-0.00431
78.52201	100.08736	100.02098	-0.01355	-0.00434
78.60404	100.08726	100.02032	-0.01368	-0.00437
78.67851	100.08722	100.01968	-0.0138	-0.0044
78.74307	100.08728	100.01914	-0.01393	-0.00443
78.80507	100.08737	100.01871	-0.01405	-0.00445
78.88309	100.08744	100.01834	-0.01418	-0.00448
78.96114	100.08746	100.01798	-0.0143	-0.00451
79.05291	100.08742	100.01764	-0.01442	-0.00453
79.15562	100.08731	100.01727	-0.01455	-0.00456
79.26168	100.08714	100.01687	-0.01467	-0.00458
79.36506	100.08693	100.0165	-0.01479	-0.0046
79.46429	100.08675	100.01613	-0.01491	-0.00463
79.5506	100.08664	100.01576	-0.01504	-0.00465
79.62215	100.08659	100.01542	-0.01516	-0.00468
79.69129	100.08659	100.01511	-0.01528	-0.0047
79.7739	100.08659	100.01488	-0.0154	-0.00472
79.86599	100.08662	100.01474	-0.01552	-0.00475
79.95862	100.08659	100.01467	-0.01564	-0.00477
80.06784	100.08649	100.01461	-0.01577	-0.00479
80.15972	100.0863	100.01445	-0.01589	-0.00481
80.25874	100.08604	100.01423	-0.01601	-0.00484
80.36656	100.0858	100.01403	-0.01613	-0.00486
80.47264	100.08554	100.0139	-0.01624	-0.00488
80.58614	100.08532	100.01376	-0.01636	-0.0049
80.70135	100.08517	100.01365	-0.01648	-0.00492
80.81505	100.08506	100.01359	-0.0166	-0.00495
80.91214	100.08502	100.01352	-0.01672	-0.00497
80.993	100.08501	100.0134	-0.01683	-0.00499
81.05986	100.08501	100.01326	-0.01695	-0.00501
81.11037	100.08498	100.0131	-0.01707	-0.00503
81.16934	100.08493	100.01288	-0.01719	-0.00505
81.23411	100.08486	100.01265	-0.01731	-0.00508
81.32003	100.08473	100.01248	-0.01742	-0.0051
81.42353	100.08452	100.01224	-0.01754	-0.00512
81.55362	100.08427	100.01203	-0.01766	-0.00514
81.69622	100.084	100.01189	-0.01777	-0.00516
81.82843	100.08372	100.01173	-0.01789	-0.00518
81.95492	100.08348	100.01156	-0.018	-0.0052
82.05033	100.08327	100.01139	-0.01812	-0.00522
82.12355	100.08312	100.01123	-0.01823	-0.00524
82.19215	100.08298	100.01109	-0.01835	-0.00526
82.25619	100.08284	100.01098	-0.01846	-0.00527
82.33044	100.08267	100.01085	-0.01858	-0.00529
82.42854	100.08243	100.01077	-0.01869	-0.00531
82.53611	100.08214	100.01069	-0.0188	-0.00533
82.65618	100.08182	100.01063	-0.01891	-0.00535
82.77281	100.08146	100.01056	-0.01902	-0.00536
82.87867	100.08109	100.01048	-0.01913	-0.00538
82.97031	100.08074	100.01039	-0.01924	-0.0054
83.04299	100.08045	100.01034	-0.01935	-0.00542
83.11778	100.08027	100.0103	-0.01945	-0.00543
83.17748	100.08012	100.01022	-0.01956	-0.00545
83.2341	100.07999	100.01014	-0.01966	-0.00547
83.30812	100.07982	100.00998	-0.01977	-0.00549
83.39259	100.07965	100.00977	-0.01987	-0.0055
83.49624	100.0794	100.00946	-0.01997	-0.00552
83.61529	100.07912	100.0091	-0.02008	-0.00553
83.74213	100.07882	100.00866	-0.02018	-0.00555
83.86536	100.0786	100.00829	-0.02028	-0.00556
83.98393	100.07841	100.00795	-0.02038	-0.00558
84.09779	100.07826	100.00758	-0.02048	-0.00559
84.19342	100.07811	100.00728	-0.02058	-0.00561
84.28867	100.07794	100.00697	-0.02067	-0.00562
84.36585	100.07779	100.00668	-0.02077	-0.00564
84.44488	100.07758	100.00634	-0.02087	-0.00565
84.52536	100.07738	100.00599	-0.02097	-0.00566
84.61011	100.07707	100.00572	-0.02106	-0.00568
84.7068	100.07681	100.00551	-0.02116	-0.00569
84.81019	100.07654	100.0053	-0.02126	-0.0057
84.92345	100.07629	100.00515	-0.02135	-0.00571
85.03096	100.07602	100.00502	-0.02144	-0.00573
85.14549	100.07576	100.00483	-0.02154	-0.00574
85.25638	100.0755	100.00462	-0.02163	-0.00575
85.35723	100.07522	100.00438	-0.02172	-0.00576
85.4644	100.07491	100.00415	-0.02182	-0.00577
85.58186	100.07463	100.00386	-0.02191	-0.00579
85.68987	100.07435	100.00364	-0.022	-0.0058
85.79047	100.07409	100.00344	-0.02209	-0.00581
85.88074	100.07383	100.00319	-0.02218	-0.00582
85.95065	100.07359	100.00291	-0.02227	-0.00583
86.00512	100.07333	100.00263	-0.02236	-0.00584
86.07113	100.07312	100.00241	-0.02245	-0.00585
86.14832	100.07291	100.00215	-0.02254	-0.00586
86.24213	100.07271	100.00189	-0.02263	-0.00587
86.34913	100.07248	100.00172	-0.02272	-0.00588
86.45744	100.07229	100.00156	-0.02281	-0.00589
86.53839	100.07216	100.00145	-0.02289	-0.0059
86.60063	100.07206	100.00144	-0.02298	-0.00591
86.65813	100.07202	100.00139	-0.02307	-0.00592
86.71873	100.07199	100.00134	-0.02316	-0.00592
86.79408	100.07193	100.00117	-0.02325	-0.00593
86.88778	100.07184	100.00094	-0.02334	-0.00594
86.98907	100.07174	100.00059	-0.02343	-0.00595
87.09248	100.07164	100.00023	-0.02352	-0.00596
87.19708	100.07157	99.99992	-0.02361	-0.00597
87.2909	100.07152	99.99975	-0.02369	-0.00598
87.38109	100.07152	99.99959	-0.02378	-0.00599
87.47804	100.07149	99.99947	-0.02387	-0.006
87.58296	100.07136	99.99931	-0.02396	-0.006
87.69229	100.07121	99.99908	-0.02404	-0.00601
87.80641	100.07096	99.99874	-0.02413	-0.00602
87.90952	100.07066	99.99837	-0.02422	-0.00603
88.00602	100.07031	99.99794	-0.02431	-0.00603
88.10186	100.06995	99.99747	-0.02439	-0.00604
88.19025	100.06957	99.99709	-0.02447	-0.00605
88.26939	100.06919	99.99675	-0.02456	-0.00605
88.34047	100.06884	99.9965	-0.02464	-0.00606
88.42081	100.06852	99.99631	-0.02472	-0.00607
88.50485	100.06824	99.99616	-0.0248	-0.00607
88.60224	100.06797	99.99594	-0.02488	-0.00607
88.71196	100.06768	99.99568	-0.02496	-0.00608
88.81983	100.06742	99.99528	-0.02504	-0.00608
88.92766	100.06716	99.9948	-0.02512	-0.00609
89.03144	100.06693	99.99428	-0.0252	-0.00609
89.13098	100.06679	99.99377	-0.02528	-0.0061
89.22744	100.06664	99.99332	-0.02536	-0.0061
89.32821	100.06657	99.99283	-0.02544	-0.0061
89.43149	100.06654	99.99232	-0.02552	-0.0061
89.53014	100.06649	99.99188	-0.0256	-0.00611
89.63726	100.06644	99.99145	-0.02568	-0.00611
89.74304	100.06631	99.99102	-0.02576	-0.00611
89.83803	100.06617	99.99065	-0.02584	-0.00611
89.92506	100.06597	99.99029	-0.02591	-0.00611
90.00452	100.06573	99.98998	-0.02599	-0.00611
90.06499	100.06542	99.98969	-0.02607	-0.00612
90.11762	100.06507	99.98941	-0.02615	-0.00612
90.1702	100.06474	99.98913	-0.02623	-0.00612
90.22192	100.06437	99.98888	-0.0263	-0.00612
90.2881	100.06398	99.98865	-0.02638	-0.00612
90.37901	100.06358	99.98843	-0.02645	-0.00612
90.47395	100.0632	99.98823	-0.02652	-0.00612
90.56251	100.06283	99.9881	-0.0266	-0.00612
90.65305	100.06247	99.98802	-0.02667	-0.00612
90.72669	100.06212	99.98802	-0.02673	-0.00612
90.79486	100.06176	99.98805	-0.0268	-0.00612
90.86107	100.06142	99.98804	-0.02687	-0.00612
90.93259	100.06109	99.98796	-0.02693	-0.00612
91.00437	100.06079	99.98782	-0.02699	-0.00612
91.08715	100.06056	99.9876	-0.02706	-0.00612
91.17742	100.06035	99.98739	-0.02712	-0.00613
91.26538	100.06017	99.98723	-0.02718	-0.00613
91.35883	100.06004	99.9871	-0.02724	-0.00613
91.45771	100.05982	99.98702	-0.0273	-0.00613
91.54808	100.05961	99.98699	-0.02736	-0.00613
91.64973	100.05937	99.98692	-0.02742	-0.00613
91.75942	100.0591	99.98677	-0.02748	-0.00613
91.87864	100.05878	99.98661	-0.02754	-0.00612
92.00456	100.05844	99.98632	-0.02759	-0.00612
92.12527	100.05812	99.98601	-0.02765	-0.00612
92.23712	100.05782	99.98564	-0.02771	-0.00612
92.32562	100.05756	99.98527	-0.02776	-0.00612
92.41025	100.05731	99.98491	-0.02782	-0.00612
92.4847	100.05714	99.9846	-0.02787	-0.00611
92.55253	100.05701	99.98437	-0.02793	-0.00611
92.63383	100.05688	99.98424	-0.02798	-0.00611
92.71343	100.05674	99.98413	-0.02804	-0.00611
92.79448	100.05656	99.98399	-0.02809	-0.0061
92.8792	100.05633	99.98377	-0.02815	-0.0061
92.95578	100.05615	99.98348	-0.0282	-0.0061
93.03061	100.05597	99.98316	-0.02825	-0.00609
93.10937	100.0558	99.98274	-0.02831	-0.00609
93.19119	100.05567	99.98229	-0.02837	-0.00609
93.27887	100.05554	99.98185	-0.02842	-0.00608
93.36945	100.05548	99.98149	-0.02848	-0.00608
93.47085	100.05536	99.98122	-0.02853	-0.00608
93.5704	100.0552	99.98092	-0.02859	-0.00607
93.67433	100.05502	99.98063	-0.02865	-0.00607
93.78924	100.05484	99.98033	-0.0287	-0.00606
93.90356	100.05461	99.98005	-0.02876	-0.00606
94.02815	100.05435	99.9797	-0.02881	-0.00605
94.15241	100.05408	99.97931	-0.02887	-0.00605
94.27029	100.05377	99.97887	-0.02892	-0.00605
94.36609	100.05351	99.97844	-0.02898	-0.00604
94.44181	100.0533	99.97805	-0.02903	-0.00604
94.49991	100.05307	99.97771	-0.02909	-0.00603
94.5457	100.05286	99.97737	-0.02914	-0.00602
94.61239	100.05263	99.97715	-0.02919	-0.00602
94.68974	100.05243	99.97701	-0.02925	-0.00601
94.78635	100.05224	99.97687	-0.0293	-0.00601
94.89531	100.05203	99.9767	-0.02935	-0.006
95.0067	100.05184	99.97648	-0.0294	-0.006
95.09886	100.05164	99.97626	-0.02945	-0.00599
95.17374	100.05146	99.97612	-0.0295	-0.00598
95.24662	100.05124	99.97606	-0.02956	-0.00598
95.31885	100.05103	99.97606	-0.02961	-0.00597
95.41211	100.05077	99.97613	-0.02966	-0.00597
95.52112	100.05046	99.97621	-0.02971	-0.00596
95.64085	100.0502	99.97624	-0.02976	-0.00596
95.75598	100.0499	99.97619	-0.02982	-0.00595
95.86628	100.04955	99.97607	-0.02987	-0.00595
95.96429	100.04916	99.97591	-0.02992	-0.00594
96.0373	100.04871	99.97585	-0.02997	-0.00594
96.09698	100.04824	99.97584	-0.03002	-0.00593
96.16236	100.0478	99.97588	-0.03007	-0.00593
96.22571	100.04737	99.97603	-0.03012	-0.00592
96.30524	100.04696	99.97616	-0.03017	-0.00592
96.40127	100.04657	99.97633	-0.03021	-0.00592
96.49359	100.04627	99.97649	-0.03026	-0.00591
96.59046	100.04592	99.97653	-0.0303	-0.00591
96.6873	100.04556	99.97647	-0.03035	-0.0059
96.76666	100.04516	99.9763	-0.03039	-0.0059
96.84803	100.04475	99.976	-0.03044	-0.0059
96.93065	100.04437	99.97571	-0.03048	-0.00589
97.01941	100.04395	99.97549	-0.03052	-0.00589
97.11393	100.04356	99.97531	-0.03056	-0.00589
97.21685	100.04324	99.97517	-0.0306	-0.00588
97.32338	100.04297	99.97504	-0.03064	-0.00588
97.42382	100.04276	99.97482	-0.03068	-0.00588
97.5277	100.04262	99.97454	-0.03072	-0.00587
97.62354	100.04244	99.9742	-0.03076	-0.00587
97.70563	100.04223	99.97377	-0.0308	-0.00587
97.78208	100.04197	99.97334	-0.03084	-0.00586
97.85471	100.04166	99.97289	-0.03087	-0.00586
97.92928	100.04127	99.97246	-0.03091	-0.00586
98.01081	100.04096	99.97203	-0.03095	-0.00585
98.09629	100.0407	99.97174	-0.03099	-0.00585
98.18269	100.04046	99.97149	-0.03102	-0.00584
98.26683	100.04028	99.97127	-0.03106	-0.00584
98.34413	100.04014	99.97106	-0.03109	-0.00583
98.4184	100.04001	99.97084	-0.03113	-0.00583
98.49822	100.03985	99.97062	-0.03117	-0.00582
98.59621	100.0396	99.97043	-0.0312	-0.00582
98.70583	100.03934	99.97021	-0.03124	-0.00581
98.82297	100.03906	99.97	-0.03127	-0.00581
98.93978	100.03875	99.96978	-0.03131	-0.0058
99.03472	100.03839	99.9695	-0.03135	-0.00579
99.1159	100.03806	99.96921	-0.03138	-0.00579
99.18305	100.03776	99.9689	-0.03141	-0.00578
99.23085	100.03745	99.96859	-0.03145	-0.00577
99.27346	100.03717	99.9683	-0.03148	-0.00576
99.32986	100.03689	99.96797	-0.03151	-0.00576
99.38969	100.03662	99.96756	-0.03154	-0.00575
99.45655	100.03636	99.96709	-0.03157	-0.00574
99.54475	100.03609	99.96659	-0.0316	-0.00573
99.64217	100.03581	99.96606	-0.03163	-0.00573
99.75684	100.03555	99.96556	-0.03166	-0.00572
99.88232	100.03532	99.96513	-0.03169	-0.00571
100.02028	100.0351	99.96474	-0.03172	-0.0057
100.14452	100.0349	99.96454	-0.03175	-0.00569
100.25482	100.0347	99.96438	-0.03177	-0.00568
100.35206	100.0345	99.96429	-0.0318	-0.00568
100.42714	100.03431	99.96419	-0.03183	-0.00567
100.50166	100.03412	99.96411	-0.03186	-0.00566
100.57386	100.03389	99.96401	-0.03189	-0.00565
100.65417	100.03367	99.96386	-0.03192	-0.00564
100.74036	100.03344	99.96359	-0.03195	-0.00563
100.84288	100.03315	99.96332	-0.03198	-0.00562
100.95344	100.03283	99.96314	-0.03202	-0.00562
101.06586	100.0325	99.96309	-0.03205	-0.00561
101.17736	100.03213	99.96309	-0.03208	-0.0056
101.28961	100.03174	99.96316	-0.03211	-0.00559
101.39191	100.03136	99.96325	-0.03214	-0.00558
101.48366	100.03101	99.96326	-0.03216	-0.00557
101.56718	100.03064	99.96321	-0.03219	-0.00556
101.6244	100.03022	99.96306	-0.03222	-0.00555
101.67448	100.02982	99.96281	-0.03225	-0.00554
101.73091	100.02941	99.96256	-0.03227	-0.00554
101.78362	100.02902	99.96233	-0.0323	-0.00553
101.86756	100.02862	99.96206	-0.03232	-0.00552
101.96943	100.02824	99.96186	-0.03234	-0.00551
102.0804	100.02788	99.96169	-0.03237	-0.0055
102.18544	100.02754	99.96161	-0.03239	-0.00549
102.27344	100.02723	99.96167	-0.03241	-0.00548
102.34487	100.02693	99.96174	-0.03243	-0.00547
102.39826	100.0266	99.96174	-0.03245	-0.00546
102.47013	100.02631	99.96178	-0.03247	-0.00545
102.55709	100.02608	99.96179	-0.03249	-0.00545
102.67044	100.02583	99.96175	-0.03251	-0.00544
102.80722	100.02561	99.9616	-0.03253	-0.00543
102.93381	100.02542	99.96147	-0.03255	-0.00542
103.03595	100.02531	99.96125	-0.03257	-0.00541
103.10527	100.02521	99.96105	-0.03259	-0.0054
103.14846	100.02509	99.96085	-0.03261	-0.00539
103.17701	100.02501	99.96065	-0.03263	-0.00538
103.21528	100.02493	99.96051	-0.03265	-0.00537
103.27763	100.02484	99.9603	-0.03267	-0.00536
103.35914	100.0247	99.96021	-0.03269	-0.00535
103.46231	100.02451	99.96005	-0.03271	-0.00534
103.58206	100.02427	99.95986	-0.03273	-0.00533
103.69983	100.02396	99.95962	-0.03275	-0.00532
103.81862	100.02362	99.95934	-0.03276	-0.00531
103.9384	100.02327	99.95906	-0.03278	-0.0053
104.04967	100.02286	99.95869	-0.0328	-0.00529
104.15334	100.02246	99.95835	-0.03281	-0.00528
104.2499	100.02202	99.95819	-0.03283	-0.00526
104.33614	100.02159	99.95804	-0.03285	-0.00525
104.40882	100.02116	99.95797	-0.03286	-0.00524
104.48574	100.02074	99.95791	-0.03288	-0.00523
104.57048	100.02034	99.95783	-0.03289	-0.00522
104.65451	100.01994	99.95784	-0.0329	-0.00521
104.76206	100.01956	99.9578	-0.03292	-0.0052
104.88178	100.0192	99.95775	-0.03293	-0.00519
105.0141	100.01886	99.95764	-0.03294	-0.00517
105.14449	100.01856	99.95756	-0.03295	-0.00516
105.25757	100.0183	99.95735	-0.03297	-0.00515
105.34167	100.01808	99.95713	-0.03298	-0.00514
105.39009	100.01786	99.95691	-0.03299	-0.00513
105.42687	100.01764	99.95657	-0.033	-0.00512
105.45928	100.0174	99.95629	-0.03301	-0.00511
105.50409	100.01716	99.956	-0.03302	-0.0051
105.5768	100.01694	99.9556	-0.03304	-0.00508
105.66894	100.01666	99.95515	-0.03305	-0.00507
105.76116	100.01638	99.95475	-0.03306	-0.00506
105.85089	100.01611	99.95438	-0.03307	-0.00505
105.92699	100.01585	99.95415	-0.03309	-0.00504
105.99518	100.01559	99.95391	-0.0331	-0.00503
106.06318	100.01532	99.95373	-0.03311	-0.00501
106.14269	100.01501	99.95362	-0.03311	-0.005
106.22383	100.01474	99.95346	-0.03312	-0.00499
106.30963	100.01443	99.95327	-0.03313	-0.00498
106.40357	100.01412	99.95313	-0.03314	-0.00497
106.49031	100.01384	99.95298	-0.03315	-0.00496
106.58157	100.01358	99.95285	-0.03316	-0.00494
106.6927	100.01332	99.9528	-0.03317	-0.00493
106.80231	100.01308	99.95281	-0.03317	-0.00492
106.92765	100.01282	99.95276	-0.03318	-0.00491
107.05659	100.01253	99.95274	-0.03319	-0.0049
107.17	100.01222	99.95268	-0.03319	-0.00489
107.27143	100.01186	99.95258	-0.0332	-0.00488
107.35352	100.01148	99.95237	-0.0332	-0.00487
107.42324	100.01103	99.95203	-0.03321	-0.00486
107.47862	100.01055	99.95169	-0.03321	-0.00485
107.53189	100.01006	99.95136	-0.03322	-0.00484
107.58525	100.0096	99.95102	-0.03322	-0.00483
107.6272	100.00911	99.95067	-0.03322	-0.00482
107.67566	100.00866	99.9504	-0.03322	-0.00481
107.73926	100.00822	99.95019	-0.03322	-0.00479
107.81555	100.00781	99.95005	-0.03322	-0.00478
107.9161	100.00742	99.94989	-0.03322	-0.00477
108.03348	100.00706	99.94961	-0.03322	-0.00476
108.15867	100.00667	99.94939	-0.03321	-0.00475
108.28794	100.00631	99.94917	-0.0332	-0.00473
108.41096	100.00596	99.94896	-0.0332	-0.00472
108.52504	100.0056	99.94874	-0.03319	-0.00471
108.62592	100.00525	99.94852	-0.03318	-0.0047
108.73346	100.00486	99.94843	-0.03318	-0.00468
108.83681	100.0045	99.94836	-0.03317	-0.00467
108.93246	100.0042	99.94827	-0.03316	-0.00466
109.02314	100.00388	99.94817	-0.03315	-0.00464
109.08113	100.00361	99.94804	-0.03314	-0.00463
109.11322	100.00333	99.94803	-0.03313	-0.00462
109.13395	100.00309	99.94788	-0.03313	-0.00461
109.15077	100.00286	99.94774	-0.03312	-0.0046
109.18293	100.00264	99.94752	-0.03311	-0.00458
109.2493	100.00242	99.94738	-0.0331	-0.00457
109.34722	100.00217	99.9473	-0.03309	-0.00456
109.46189	100.00193	99.94724	-0.03308	-0.00455
109.58354	100.00166	99.94722	-0.03307	-0.00453
109.70053	100.00138	99.94723	-0.03306	-0.00452
109.81206	100.00111	99.94732	-0.03305	-0.00451
109.90726	100.00085	99.94744	-0.03304	-0.0045
110.00823	100.00061	99.94752	-0.03304	-0.00449
110.10703	100.0004	99.9476	-0.03303	-0.00447
110.20982	100.00017	99.94769	-0.03302	-0.00446
110.31713	99.99991	99.94777	-0.03301	-0.00445
110.40013	99.99964	99.94781	-0.033	-0.00444
110.46791	99.99937	99.94781	-0.03299	-0.00443
110.51251	99.99909	99.94782	-0.03298	-0.00442
110.55606	99.99878	99.94777	-0.03297	-0.00441
110.59776	99.99844	99.94766	-0.03296	-0.00439
110.65647	99.99809	99.94744	-0.03295	-0.00438
110.73534	99.99776	99.94723	-0.03294	-0.00437
110.83242	99.9974	99.94695	-0.03293	-0.00436
110.94943	99.9971	99.94667	-0.03292	-0.00435
111.07616	99.99684	99.94636	-0.0329	-0.00434
111.20059	99.99662	99.94611	-0.03289	-0.00432
111.32237	99.99642	99.94586	-0.03288	-0.00431
111.44866	99.9962	99.94563	-0.03286	-0.0043
111.56322	99.99599	99.94547	-0.03285	-0.00429
111.66453	99.99571	99.94527	-0.03284	-0.00428
111.75247	99.99541	99.94515	-0.03282	-0.00426
111.81615	99.99506	99.94499	-0.03281	-0.00425
111.87908	99.99468	99.94489	-0.0328	-0.00424
111.94476	99.99426	99.94478	-0.03278	-0.00422
112.02277	99.99381	99.94464	-0.03277	-0.00421
112.11776	99.99334	99.94459	-0.03275	-0.0042
112.22955	99.9929	99.94462	-0.03274	-0.00419
112.34737	99.99242	99.94469	-0.03272	-0.00417
112.44734	99.99196	99.94479	-0.0327	-0.00416
112.53529	99.99153	99.94496	-0.03269	-0.00415
112.60628	99.99108	99.94515	-0.03267	-0.00413
112.65905	99.99064	99.94533	-0.03265	-0.00412
112.71619	99.99021	99.94547	-0.03263	-0.00411
112.78283	99.98984	99.94546	-0.03262	-0.0041
112.86595	99.98945	99.94531	-0.0326	-0.00408
112.9767	99.98909	99.94509	-0.03258	-0.00407
113.09956	99.98882	99.94479	-0.03256	-0.00406
113.21879	99.9886	99.94442	-0.03254	-0.00405
113.33461	99.9884	99.94405	-0.03252	-0.00404
113.44058	99.98825	99.94373	-0.03249	-0.00402
113.53562	99.98807	99.94348	-0.03247	-0.00401
113.61704	99.98794	99.94329	-0.03245	-0.004
113.70019	99.98777	99.94306	-0.03243	-0.00398
113.77861	99.98764	99.94278	-0.03241	-0.00397
113.85328	99.98747	99.94246	-0.03239	-0.00396
113.93433	99.98729	99.94209	-0.03237	-0.00394
113.99488	99.9871	99.9417	-0.03234	-0.00393
114.0441	99.98689	99.94135	-0.03232	-0.00392
114.09184	99.98662	99.94107	-0.0323	-0.0039
114.13988	99.98636	99.94093	-0.03228	-0.00389
114.19518	99.9861	99.94089	-0.03225	-0.00387
114.26708	99.98583	99.94097	-0.03223	-0.00385
114.36147	99.98557	99.94111	-0.03221	-0.00384
114.46977	99.9853	99.94136	-0.03219	-0.00382
114.59765	99.98504	99.94158	-0.03216	-0.00381
114.72639	99.98472	99.94177	-0.03214	-0.0038
114.85751	99.98443	99.94191	-0.03212	-0.00378
114.97192	99.98412	99.9419	-0.0321	-0.00377
115.07	99.98386	99.94181	-0.03207	-0.00375
115.1536	99.98359	99.94167	-0.03205	-0.00374
115.21354	99.98333	99.94153	-0.03203	-0.00372
115.27693	99.98303	99.94137	-0.032	-0.00371
115.33503	99.98273	99.9412	-0.03198	-0.00369
115.39781	99.98242	99.94098	-0.03196	-0.00368
115.47326	99.98211	99.94079	-0.03193	-0.00367
115.54944	99.98175	99.94055	-0.03191	-0.00365
115.62824	99.98143	99.94031	-0.03189	-0.00364
115.71385	99.98112	99.94003	-0.03186	-0.00363
115.80336	99.98081	99.93971	-0.03184	-0.00361
115.90412	99.9805	99.93932	-0.03181	-0.0036
116.01474	99.98016	99.93888	-0.03179	-0.00359
116.13695	99.97986	99.93842	-0.03176	-0.00357
116.2466	99.97955	99.93792	-0.03173	-0.00356
116.34497	99.97924	99.93749	-0.03171	-0.00355
116.43112	99.97892	99.93708	-0.03168	-0.00353
116.49828	99.97861	99.93671	-0.03165	-0.00352
116.56544	99.97836	99.93635	-0.03163	-0.0035
116.65261	99.97815	99.93598	-0.0316	-0.00349
116.74978	99.97798	99.93563	-0.03157	-0.00348
116.87028	99.97786	99.93526	-0.03154	-0.00346
117.00501	99.97777	99.93481	-0.03152	-0.00345
117.13205	99.97773	99.93436	-0.03149	-0.00343
117.24054	99.97764	99.93392	-0.03146	-0.00342
117.3231	99.97751	99.93355	-0.03144	-0.0034
117.38531	99.97731	99.93319	-0.03141	-0.00339
117.42689	99.97705	99.93291	-0.03139	-0.00337
117.46608	99.97676	99.93276	-0.03136	-0.00335
117.50584	99.97644	99.93269	-0.03134	-0.00334
117.5506	99.97613	99.93278	-0.03131	-0.00332
117.61676	99.97587	99.93279	-0.03129	-0.00331
117.70753	99.9756	99.93292	-0.03126	-0.00329
117.82336	99.97534	99.93309	-0.03124	-0.00327
117.95852	99.97508	99.93322	-0.03121	-0.00326
118.10578	99.97481	99.93339	-0.03119	-0.00324
118.24339	99.97451	99.93355	-0.03116	-0.00322
118.35731	99.97415	99.9337	-0.03113	-0.00321
118.44644	99.9738	99.93377	-0.03111	-0.00319
118.50098	99.9734	99.93383	-0.03108	-0.00317
118.5359	99.97304	99.93384	-0.03105	-0.00316
118.58452	99.97273	99.93379	-0.03103	-0.00314
118.64766	99.97249	99.93374	-0.031	-0.00313
118.73423	99.97226	99.93367	-0.03097	-0.00311
118.83865	99.97206	99.93355	-0.03095	-0.0031
118.9409	99.97188	99.93338	-0.03092	-0.00308
119.03454	99.97173	99.93307	-0.03089	-0.00307
119.1098	99.97145	99.93285	-0.03086	-0.00305
119.17688	99.97113	99.93265	-0.03084	-0.00304
119.23483	99.97076	99.93243	-0.03081	-0.00302
119.30339	99.97034	99.93228	-0.03078	-0.003
119.39577	99.9698	99.93212	-0.03075	-0.00299
119.50056	99.96926	99.93199	-0.03072	-0.00297
119.62303	99.96877	99.9318	-0.03069	-0.00296
119.73872	99.96828	99.93168	-0.03066	-0.00294
119.84959	99.96789	99.93148	-0.03063	-0.00293
119.94619	99.96754	99.93123	-0.03059	-0.00291
120.03924	99.96721	99.93098	-0.03056	-0.0029
120.12804	99.9669	99.9307	-0.03052	-0.00288
120.20948	99.96663	99.93039	-0.03049	-0.00286
120.29997	99.96638	99.93016	-0.03045	-0.00285
120.37831	99.96609	99.93002	-0.03042	-0.00283
120.44953	99.96578	99.92997	-0.03038	-0.00281
120.51449	99.96551	99.92995	-0.03035	-0.0028
120.56966	99.96529	99.92988	-0.03031	-0.00278
120.6232	99.96507	99.92993	-0.03028	-0.00276
120.69267	99.96491	99.92997	-0.03024	-0.00275
120.77545	99.9648	99.92996	-0.0302	-0.00273
120.8717	99.9647	99.92998	-0.03017	-0.00272
120.96497	99.96455	99.93002	-0.03013	-0.0027
121.05371	99.96438	99.93009	-0.03009	-0.00268
121.13139	99.96416	99.93021	-0.03006	-0.00267
121.20202	99.96385	99.93031	-0.03002	-0.00265
121.28574	99.96348	99.9304	-0.02999	-0.00264
121.37628	99.96308	99.93049	-0.02995	-0.00262
121.47044	99.96268	99.93056	-0.02991	-0.00261
121.57984	99.9623	99.93059	-0.02987	-0.00259
121.68036	99.96192	99.93054	-0.02984	-0.00258
121.78282	99.96159	99.93044	-0.0298	-0.00256
121.88448	99.96127	99.93033	-0.02976	-0.00255
121.97695	99.96104	99.93016	-0.02972	-0.00253
122.0701	99.96082	99.92991	-0.02968	-0.00252
122.15903	99.96061	99.92962	-0.02964	-0.00251
122.24528	99.9604	99.92929	-0.0296	-0.00249
122.31572	99.96023	99.92892	-0.02956	-0.00248
122.38154	99.96009	99.92851	-0.02952	-0.00246
122.44338	99.95991	99.92808	-0.02948	-0.00244
122.50256	99.95969	99.92764	-0.02944	-0.00243
122.58372	99.95952	99.92727	-0.02941	-0.00241
122.68817	99.95937	99.9269	-0.02937	-0.00239
122.80642	99.95924	99.92655	-0.02933	-0.00238
122.93252	99.95915	99.92621	-0.02929	-0.00236
123.0574	99.95906	99.92595	-0.02926	-0.00234
123.15736	99.95897	99.92576	-0.02922	-0.00232
123.23267	99.95887	99.92562	-0.02918	-0.0023
123.28719	99.95873	99.92549	-0.02915	-0.00229
123.33008	99.95854	99.92544	-0.02911	-0.00227
123.37201	99.9583	99.92545	-0.02908	-0.00225
123.43406	99.95803	99.92548	-0.02904	-0.00223
123.52006	99.95777	99.92557	-0.02901	-0.00221
123.61792	99.9575	99.92566	-0.02897	-0.00219
123.72449	99.95727	99.92574	-0.02894	-0.00218
123.8115	99.95715	99.92582	-0.0289	-0.00216
123.88805	99.95705	99.92589	-0.02886	-0.00214
123.95585	99.95696	99.92593	-0.02883	-0.00212
124.03225	99.95685	99.92603	-0.02879	-0.00211
124.12395	99.95671	99.92626	-0.02876	-0.00209
124.22261	99.95647	99.92657	-0.02872	-0.00207
124.34387	99.95619	99.92685	-0.02869	-0.00206
124.4504	99.95591	99.92704	-0.02865	-0.00204
124.55921	99.95561	99.9272	-0.02862	-0.00202
124.653	99.95535	99.92724	-0.02858	-0.00201
124.73335	99.9551	99.92724	-0.02855	-0.00199
124.8117	99.95491	99.92709	-0.02851	-0.00198
124.88693	99.9548	99.92696	-0.02847	-0.00196
124.96497	99.95471	99.92685	-0.02844	-0.00195
125.03363	99.95461	99.92677	-0.0284	-0.00193
125.10538	99.9545	99.92672	-0.02837	-0.00192
125.18387	99.95432	99.92665	-0.02833	-0.0019
125.27447	99.95414	99.92659	-0.0283	-0.00189
125.37869	99.95392	99.92657	-0.02826	-0.00187
125.49098	99.95368	99.92641	-0.02823	-0.00186
125.58585	99.95346	99.9262	-0.0282	-0.00184
125.67433	99.9533	99.92593	-0.02816	-0.00183
125.74332	99.95313	99.92567	-0.02813	-0.00181
125.7992	99.95293	99.92545	-0.0281	-0.00179
125.86062	99.95272	99.92528	-0.02807	-0.00178
125.93725	99.95245	99.9252	-0.02803	-0.00176
126.02815	99.95214	99.92518	-0.028	-0.00175
126.12723	99.95182	99.92516	-0.02797	-0.00173
126.23117	99.95151	99.92509	-0.02793	-0.00172
126.31923	99.95115	99.92494	-0.0279	-0.0017
126.38893	99.9508	99.9248	-0.02786	-0.00169
126.45815	99.95045	99.9247	-0.02783	-0.00167
126.51296	99.95011	99.9247	-0.02779	-0.00165
126.57566	99.94976	99.9248	-0.02776	-0.00164
126.64669	99.94942	99.92497	-0.02772	-0.00162
126.71836	99.9491	99.92517	-0.02768	-0.00161
126.79204	99.94879	99.92535	-0.02764	-0.00159
126.86449	99.94844	99.9255	-0.02761	-0.00158
126.94715	99.94814	99.92557	-0.02757	-0.00156
127.03424	99.94791	99.92551	-0.02753	-0.00155
127.13592	99.94778	99.92531	-0.02749	-0.00153
127.2537	99.94774	99.92509	-0.02745	-0.00152
127.36763	99.94774	99.9248	-0.02742	-0.0015
127.48365	99.94768	99.92443	-0.02738	-0.00149
127.59909	99.94755	99.92421	-0.02734	-0.00147
127.69927	99.94736	99.92399	-0.02731	-0.00146
127.7921	99.9471	99.92377	-0.02727	-0.00144
127.8784	99.94679	99.9236	-0.02723	-0.00143
127.94908	99.94648	99.92338	-0.0272	-0.00141
128.00785	99.94617	99.92311	-0.02716	-0.0014
128.05786	99.94592	99.92277	-0.02713	-0.00138
128.10134	99.94567	99.92246	-0.02709	-0.00137
128.14562	99.94545	99.92219	-0.02705	-0.00135
128.20862	99.94528	99.92195	-0.02702	-0.00134
128.28963	99.94514	99.92179	-0.02698	-0.00132
128.38527	99.94497	99.92171	-0.02694	-0.00131
128.49225	99.94473	99.92172	-0.0269	-0.00129
128.60042	99.94442	99.92172	-0.02687	-0.00127
128.6983	99.94412	99.9218	-0.02683	-0.00126
128.78439	99.94391	99.92197	-0.02679	-0.00125
128.86312	99.94371	99.9221	-0.02675	-0.00123
128.92686	99.94361	99.92226	-0.02671	-0.00122
128.99505	99.94355	99.92246	-0.02667	-0.0012
129.07285	99.9435	99.92262	-0.02663	-0.00119
129.15679	99.9435	99.9228	-0.02659	-0.00118
129.26003	99.94347	99.92303	-0.02655	-0.00117
129.36468	99.94339	99.92328	-0.02652	-0.00115
129.47743	99.94333	99.92354	-0.02648	-0.00114
129.58138	99.94323	99.92379	-0.02644	-0.00113
129.68434	99.94314	99.92404	-0.02641	-0.00112
129.78143	99.943	99.92427	-0.02637	-0.00111
129.8686	99.94286	99.92444	-0.02633	-0.0011
129.96336	99.94276	99.92451	-0.0263	-0.00109
130.05301	99.94265	99.92451	-0.02626	-0.00108
130.137	99.94245	99.92446	-0.02623	-0.00108
130.2123	99.94222	99.92438	-0.0262	-0.00107
130.27513	99.94193	99.92431	-0.02617	-0.00106
130.31686	99.94161	99.92431	-0.02613	-0.00105
130.36493	99.94124	99.92432	-0.0261	-0.00104
130.42135	99.94087	99.92445	-0.02607	-0.00103
130.49664	99.94052	99.92457	-0.02604	-0.00103
130.58409	99.94017	99.92464	-0.026	-0.00102
130.69013	99.93985	99.92467	-0.02597	-0.00101
130.80316	99.93953	99.92468	-0.02594	-0.001
130.91401	99.93917	99.92471	-0.0259	-9.95E-04
131.0255	99.93881	99.92464	-0.02587	-9.87E-04
131.11917	99.93847	99.92461	-0.02584	-9.80E-04
131.19696	99.93816	99.92468	-0.0258	-9.73E-04
131.27096	99.93785	99.9248	-0.02576	-9.65E-04
131.33545	99.93757	99.92492	-0.02573	-9.58E-04
131.39922	99.93731	99.92505	-0.02569	-9.51E-04
131.47153	99.93708	99.92517	-0.02565	-9.44E-04
131.55319	99.93687	99.92521	-0.02561	-9.38E-04
131.64627	99.93667	99.92521	-0.02558	-9.31E-04
131.75589	99.93648	99.92505	-0.02554	-9.25E-04
131.86975	99.9363	99.9248	-0.0255	-9.18E-04
131.97295	99.93609	99.92449	-0.02546	-9.12E-04
132.07402	99.9359	99.9242	-0.02542	-9.05E-04
132.16761	99.93565	99.92383	-0.02538	-8.99E-04
132.2489	99.9354	99.92347	-0.02534	-8.92E-04
132.32504	99.93513	99.92311	-0.0253	-8.85E-04
132.39817	99.93486	99.92278	-0.02526	-8.78E-04
132.46939	99.93461	99.92244	-0.02523	-8.71E-04
132.53745	99.93438	99.92209	-0.02519	-8.63E-04
132.61718	99.93417	99.92182	-0.02515	-8.56E-04
132.6993	99.934	99.92162	-0.02511	-8.48E-04
132.77994	99.93383	99.92153	-0.02507	-8.40E-04
132.86676	99.93368	99.92154	-0.02503	-8.32E-04
132.95115	99.93357	99.92158	-0.02499	-8.24E-04
133.03195	99.93343	99.92167	-0.02496	-8.16E-04
133.11711	99.93327	99.92181	-0.02492	-8.08E-04
133.21121	99.93314	99.92198	-0.02488	-8.00E-04
133.30983	99.93303	99.92213	-0.02484	-7.92E-04
133.42003	99.93292	99.92225	-0.02481	-7.85E-04
133.52833	99.93286	99.92247	-0.02477	-7.78E-04
133.63203	99.93282	99.92265	-0.02474	-7.71E-04
133.72723	99.93282	99.92281	-0.0247	-7.64E-04
133.81432	99.93282	99.92292	-0.02467	-7.58E-04
133.89962	99.93277	99.92299	-0.02464	-7.52E-04
133.98069	99.93273	99.92312	-0.0246	-7.45E-04
134.07041	99.93263	99.92325	-0.02457	-7.40E-04
134.15066	99.93251	99.92333	-0.02454	-7.34E-04
134.23236	99.93237	99.92337	-0.02451	-7.28E-04
134.3068	99.93223	99.92333	-0.02448	-7.23E-04
134.37918	99.93203	99.92327	-0.02445	-7.18E-04
134.45155	99.93183	99.92311	-0.02441	-7.13E-04
134.53062	99.93164	99.9229	-0.02438	-7.08E-04
134.62324	99.93143	99.92263	-0.02435	-7.03E-04
134.70887	99.93123	99.92232	-0.02432	-6.98E-04
134.79213	99.93102	99.92203	-0.02429	-6.92E-04
134.85885	99.93079	99.92167	-0.02426	-6.87E-04
134.90187	99.93052	99.92141	-0.02423	-6.81E-04
134.93461	99.93018	99.92116	-0.0242	-6.76E-04
134.97649	99.92985	99.92099	-0.02416	-6.70E-04
135.03084	99.92949	99.92084	-0.02413	-6.64E-04
135.11546	99.9291	99.92069	-0.0241	-6.59E-04
135.22285	99.92878	99.92058	-0.02407	-6.53E-04
135.34008	99.92848	99.92049	-0.02404	-6.47E-04
135.45307	99.92822	99.92039	-0.024	-6.41E-04
135.55253	99.928	99.92033	-0.02397	-6.35E-04
135.63471	99.92784	99.92026	-0.02393	-6.29E-04
135.70551	99.92774	99.92021	-0.0239	-6.23E-04
135.78394	99.92762	99.92024	-0.02386	-6.17E-04
135.87214	99.92751	99.92036	-0.02383	-6.11E-04
135.96672	99.92733	99.92045	-0.0238	-6.05E-04
136.07265	99.9271	99.92059	-0.02376	-5.98E-04
136.16603	99.92688	99.92074	-0.02373	-5.92E-04
136.26527	99.92666	99.92089	-0.02369	-5.86E-04
136.36724	99.9265	99.92109	-0.02366	-5.80E-04
136.46375	99.92641	99.9213	-0.02362	-5.74E-04
136.55666	99.9264	99.92154	-0.02359	-5.69E-04
136.63922	99.9264	99.92179	-0.02356	-5.63E-04
136.71626	99.92634	99.92203	-0.02352	-5.58E-04
136.7778	99.92625	99.92229	-0.02349	-5.53E-04
136.83656	99.9261	99.92245	-0.02346	-5.48E-04
136.90105	99.92589	99.92261	-0.02342	-5.44E-04
136.97171	99.92567	99.92276	-0.02339	-5.39E-04
137.06673	99.92544	99.92299	-0.02335	-5.35E-04
137.1761	99.92525	99.9232	-0.02332	-5.31E-04
137.28262	99.9251	99.92342	-0.02329	-5.27E-04
137.38342	99.92497	99.92371	-0.02325	-5.23E-04
137.47096	99.92483	99.92403	-0.02322	-5.19E-04
137.53861	99.92469	99.9244	-0.02319	-5.16E-04
137.58056	99.92449	99.92472	-0.02315	-5.13E-04
137.61369	99.92422	99.92493	-0.02312	-5.11E-04
137.64575	99.92386	99.92509	-0.02309	-5.08E-04
137.6833	99.92346	99.92517	-0.02305	-5.06E-04
137.74326	99.92306	99.92512	-0.02302	-5.04E-04
137.81149	99.92269	99.92498	-0.02299	-5.01E-04
137.89244	99.9224	99.92488	-0.02295	-4.99E-04
137.99043	99.92217	99.92485	-0.02292	-4.97E-04
138.0923	99.922	99.92483	-0.02289	-4.94E-04
138.19469	99.92182	99.92482	-0.02285	-4.92E-04
138.28817	99.92164	99.92476	-0.02282	-4.89E-04
138.3853	99.92145	99.92475	-0.02279	-4.87E-04
138.47953	99.92119	99.92475	-0.02276	-4.85E-04
138.56765	99.92094	99.92476	-0.02272	-4.83E-04
138.6675	99.92069	99.92482	-0.02269	-4.81E-04
138.75007	99.92043	99.92484	-0.02266	-4.80E-04
138.83316	99.92022	99.92496	-0.02262	-4.79E-04
138.91075	99.92006	99.92514	-0.02259	-4.78E-04
138.98089	99.91996	99.92537	-0.02256	-4.77E-04
139.04991	99.91987	99.92568	-0.02253	-4.77E-04
139.11927	99.9198	99.92606	-0.02249	-4.76E-04
139.20258	99.91971	99.92653	-0.02246	-4.77E-04
139.28992	99.91956	99.92694	-0.02243	-4.77E-04
139.39268	99.91931	99.92733	-0.0224	-4.79E-04
139.50138	99.91905	99.92775	-0.02236	-4.80E-04
139.60114	99.91875	99.92813	-0.02233	-4.82E-04
139.69423	99.91841	99.92856	-0.0223	-4.84E-04
139.78332	99.91808	99.92898	-0.02226	-4.87E-04
139.86626	99.9178	99.92931	-0.02223	-4.90E-04
139.96077	99.9176	99.92961	-0.02219	-4.93E-04
140.0634	99.91745	99.92985	-0.02216	-4.96E-04
140.16167	99.91735	99.93005	-0.02212	-5.00E-04
140.24919	99.91728	99.93016	-0.02209	-5.03E-04
140.32342	99.9172	99.93022	-0.02206	-5.07E-04
140.37891	99.91704	99.93023	-0.02202	-5.10E-04
140.42156	99.91684	99.93017	-0.02199	-5.13E-04
140.47008	99.91653	99.93003	-0.02195	-5.16E-04
140.53707	99.91619	99.92981	-0.02192	-5.19E-04
140.61106	99.91583	99.92959	-0.02189	-5.22E-04
140.70558	99.91552	99.92939	-0.02185	-5.25E-04
140.79939	99.91521	99.92917	-0.02181	-5.28E-04
140.88557	99.91493	99.92889	-0.02178	-5.31E-04
140.97252	99.91474	99.92854	-0.02174	-5.33E-04
141.05613	99.91455	99.9282	-0.0217	-5.35E-04
141.14404	99.91442	99.9279	-0.02167	-5.37E-04
141.24299	99.91427	99.92761	-0.02163	-5.39E-04
141.3475	99.91409	99.92733	-0.02159	-5.41E-04
141.44105	99.91392	99.92702	-0.02156	-5.42E-04
141.52758	99.91372	99.92674	-0.02152	-5.44E-04
141.60398	99.91353	99.92644	-0.02148	-5.45E-04
141.66602	99.91331	99.92616	-0.02145	-5.47E-04
141.72818	99.91312	99.92594	-0.02141	-5.49E-04
141.80018	99.91295	99.92578	-0.02137	-5.50E-04
141.87709	99.91281	99.92573	-0.02134	-5.52E-04
141.96668	99.91267	99.92575	-0.0213	-5.54E-04
142.08093	99.9125	99.92568	-0.02126	-5.56E-04
142.19943	99.91232	99.92561	-0.02122	-5.58E-04
142.31188	99.91214	99.92566	-0.02119	-5.61E-04
142.42135	99.91194	99.92578	-0.02115	-5.63E-04
142.5129	99.91176	99.92602	-0.02111	-5.66E-04
142.58793	99.91155	99.92629	-0.02107	-5.69E-04
142.65465	99.91132	99.92662	-0.02103	-5.73E-04
142.71842	99.91106	99.927	-0.021	-5.77E-04
142.78253	99.9108	99.92737	-0.02096	-5.82E-04
142.84415	99.91054	99.92767	-0.02092	-5.87E-04
142.90928	99.9103	99.9279	-0.02088	-5.92E-04
142.9646	99.91016	99.92806	-0.02084	-5.97E-04
143.01197	99.90997	99.92815	-0.0208	-6.02E-04
143.07416	99.90982	99.92818	-0.02077	-6.07E-04
143.1488	99.90966	99.92823	-0.02073	-6.12E-04
143.24693	99.90945	99.92826	-0.02069	-6.17E-04
143.37463	99.90926	99.92843	-0.02065	-6.21E-04
143.4984	99.90903	99.92865	-0.02062	-6.26E-04
143.61342	99.90878	99.92881	-0.02058	-6.31E-04
143.70765	99.90852	99.9289	-0.02054	-6.35E-04
143.78979	99.90828	99.92881	-0.0205	-6.40E-04
143.8644	99.90805	99.92862	-0.02046	-6.44E-04
143.95074	99.90785	99.92839	-0.02043	-6.49E-04
144.05304	99.90769	99.92809	-0.02039	-6.53E-04
144.15632	99.90756	99.9278	-0.02035	-6.57E-04
144.25781	99.90741	99.92755	-0.02031	-6.61E-04
144.34433	99.90725	99.92745	-0.02027	-6.64E-04
144.40238	99.90702	99.92754	-0.02023	-6.68E-04
144.43999	99.90678	99.92768	-0.02019	-6.72E-04
144.4889	99.90652	99.92784	-0.02015	-6.76E-04
144.53891	99.9063	99.92808	-0.02012	-6.80E-04
144.61277	99.90611	99.92837	-0.02008	-6.84E-04
144.70094	99.90595	99.92856	-0.02004	-6.89E-04
144.79383	99.90583	99.92863	-0.02	-6.94E-04
144.88733	99.9057	99.92874	-0.01997	-6.99E-04
144.97287	99.9056	99.92882	-0.01993	-7.04E-04
145.04826	99.90545	99.92897	-0.0199	-7.09E-04
145.11382	99.90529	99.92915	-0.01986	-7.14E-04
145.18289	99.90513	99.92938	-0.01983	-7.20E-04
145.27008	99.90495	99.9296	-0.01979	-7.26E-04
145.3642	99.90479	99.92987	-0.01976	-7.32E-04
145.47624	99.90458	99.9302	-0.01972	-7.38E-04
145.60039	99.9044	99.93054	-0.01969	-7.45E-04
145.72054	99.90423	99.93073	-0.01966	-7.52E-04
145.83326	99.90411	99.93082	-0.01962	-7.59E-04
145.93288	99.90401	99.93086	-0.01959	-7.66E-04
146.01644	99.90388	99.93067	-0.01955	-7.74E-04
146.09387	99.90375	99.93032	-0.01952	-7.81E-04
146.18265	99.90361	99.92995	-0.01948	-7.89E-04
146.26499	99.90348	99.92959	-0.01945	-7.96E-04
146.34801	99.90336	99.92922	-0.01941	-8.03E-04
146.42846	99.90323	99.92893	-0.01937	-8.09E-04
146.48823	99.9031	99.92877	-0.01934	-8.16E-04
146.54557	99.90297	99.92871	-0.0193	-8.22E-04
146.6024	99.90279	99.92864	-0.01927	-8.29E-04
146.67088	99.90261	99.92864	-0.01923	-8.35E-04
146.75699	99.90238	99.92859	-0.0192	-8.42E-04
146.86157	99.90221	99.92845	-0.01916	-8.48E-04
146.97195	99.90209	99.92825	-0.01913	-8.55E-04
147.07421	99.902	99.92815	-0.01909	-8.61E-04
147.17759	99.90186	99.92813	-0.01905	-8.67E-04
147.26745	99.90178	99.92822	-0.01902	-8.74E-04
147.34484	99.9017	99.92841	-0.01898	-8.80E-04
147.41579	99.90161	99.92878	-0.01895	-8.87E-04
147.47669	99.90154	99.9292	-0.01891	-8.94E-04
147.53452	99.90148	99.92964	-0.01888	-9.02E-04
147.59728	99.90137	99.93	-0.01884	-9.10E-04
147.67909	99.90123	99.93022	-0.01881	-9.18E-04
147.78332	99.90104	99.93033	-0.01877	-9.26E-04
147.90728	99.90087	99.93032	-0.01874	-9.35E-04
148.06069	99.90065	99.93017	-0.0187	-9.44E-04
148.21409	99.90045	99.92995	-0.01866	-9.52E-04
148.3459	99.90026	99.92987	-0.01863	-9.61E-04
148.4577	99.90011	99.92988	-0.01859	-9.70E-04
148.52247	99.89995	99.92997	-0.01855	-9.78E-04
148.56498	99.89983	99.93009	-0.01852	-9.87E-04
148.59818	99.89969	99.93023	-0.01848	-9.96E-04
148.63607	99.89956	99.93035	-0.01845	-0.00101
148.68954	99.89943	99.93043	-0.01841	-0.00101
148.756	99.89929	99.93045	-0.01837	-0.00102
148.83588	99.89915	99.93036	-0.01833	-0.00103
148.91797	99.89899	99.9302	-0.0183	-0.00104
149.00172	99.89886	99.93006	-0.01826	-0.00105
149.08527	99.89879	99.92992	-0.01823	-0.00106
149.16117	99.89874	99.92984	-0.01819	-0.00107
149.24141	99.8987	99.92988	-0.01815	-0.00108
149.33018	99.89865	99.93003	-0.01812	-0.00109
149.40544	99.89857	99.93025	-0.01808	-0.0011
149.48451	99.89844	99.93031	-0.01804	-0.0011
149.56399	99.89822	99.93032	-0.01801	-0.00111
149.63512	99.89795	99.93024	-0.01797	-0.00112
149.70805	99.89763	99.92996	-0.01794	-0.00113
149.78509	99.89733	99.92972	-0.0179	-0.00114
149.85544	99.89706	99.92945	-0.01786	-0.00115
149.921	99.8968	99.92928	-0.01783	-0.00116
149.98974	99.8966	99.9292	-0.01779	-0.00116
150.07159	99.89638	99.92926	-0.01775	-0.00117
150.15257	99.89615	99.92945	-0.01771	-0.00118
150.24686	99.89594	99.92972	-0.01767	-0.00119
150.34207	99.89571	99.93013	-0.01763	-0.00119
150.42416	99.89549	99.93046	-0.01759	-0.0012
150.50236	99.89527	99.93067	-0.01755	-0.00121
150.583	99.8951	99.93085	-0.01751	-0.00122
150.66826	99.89492	99.931	-0.01747	-0.00123
150.77149	99.89475	99.93121	-0.01743	-0.00124
150.89557	99.8946	99.93152	-0.01739	-0.00125
151.01594	99.89443	99.93183	-0.01735	-0.00126
151.13059	99.89426	99.93219	-0.01731	-0.00127
151.22429	99.89412	99.93246	-0.01727	-0.00128
151.2929	99.89395	99.93261	-0.01723	-0.00129
151.34521	99.89381	99.93271	-0.01719	-0.0013
151.39579	99.89364	99.93274	-0.01715	-0.00131
151.44863	99.89356	99.93264	-0.0171	-0.00132
151.50247	99.89347	99.93253	-0.01707	-0.00133
151.5672	99.89339	99.93239	-0.01702	-0.00134
151.63317	99.8933	99.9322	-0.01698	-0.00135
151.70013	99.89319	99.93206	-0.01694	-0.00136
151.77706	99.89304	99.93191	-0.0169	-0.00137
151.86561	99.89285	99.93179	-0.01687	-0.00138
151.96018	99.89263	99.93162	-0.01683	-0.00139
152.06144	99.89244	99.93145	-0.01679	-0.0014
152.1576	99.8923	99.93122	-0.01675	-0.00141
152.24743	99.89217	99.931	-0.01671	-0.00142
152.3433	99.8921	99.93085	-0.01667	-0.00143
152.44678	99.89206	99.93076	-0.01663	-0.00144
152.5574	99.89203	99.93072	-0.01659	-0.00145
152.67131	99.89196	99.93073	-0.01655	-0.00146
152.79093	99.89191	99.93072	-0.01651	-0.00147
152.90295	99.89182	99.93073	-0.01648	-0.00148
152.99801	99.89169	99.9307	-0.01644	-0.00149
153.0825	99.89155	99.93048	-0.0164	-0.0015
153.13818	99.89147	99.93016	-0.01636	-0.00151
153.1865	99.89143	99.9298	-0.01633	-0.00152
153.23733	99.89139	99.92936	-0.01629	-0.00153
153.29767	99.89145	99.92885	-0.01625	-0.00154
153.36569	99.89155	99.92828	-0.01622	-0.00155
153.43567	99.89169	99.92773	-0.01618	-0.00156
153.51475	99.89182	99.92716	-0.01615	-0.00156
153.5897	99.89192	99.92654	-0.01612	-0.00157
153.66865	99.89195	99.92582	-0.01608	-0.00158
153.75596	99.89189	99.92509	-0.01605	-0.00159
153.84814	99.89181	99.92427	-0.01602	-0.00159
153.9477	99.89163	99.92338	-0.01598	-0.0016
154.05814	99.8914	99.9225	-0.01595	-0.0016
154.15701	99.89114	99.92165	-0.01592	-0.0016
154.24693	99.89096	99.92087	-0.01589	-0.00161
154.32165	99.89074	99.9202	-0.01585	-0.00161
154.3788	99.89047	99.91963	-0.01582	-0.00161
154.4328	99.89017	99.91915	-0.01578	-0.00161
154.49409	99.88987	99.91878	-0.01575	-0.00161
154.56671	99.88953	99.91844	-0.01571	-0.00161
154.6502	99.88917	99.91807	-0.01568	-0.00161
154.73971	99.88876	99.91769	-0.01564	-0.00161
154.82675	99.88836	99.91716	-0.0156	-0.00161
154.90123	99.88799	99.91653	-0.01556	-0.00161
154.98275	99.88765	99.91592	-0.01552	-0.00161
155.06474	99.88736	99.91537	-0.01548	-0.00161
155.14453	99.88704	99.915	-0.01544	-0.00161
155.22677	99.88679	99.9147	-0.0154	-0.0016
155.31203	99.88658	99.91467	-0.01536	-0.0016
155.38859	99.88638	99.91472	-0.01532	-0.0016
155.4571	99.88618	99.91477	-0.01528	-0.00159
155.52755	99.88603	99.91484	-0.01524	-0.00159
155.59024	99.88596	99.91482	-0.0152	-0.00159
155.65988	99.88594	99.91471	-0.01516	-0.00158
155.75018	99.88599	99.91457	-0.01512	-0.00158
155.85679	99.88603	99.91444	-0.01508	-0.00158
155.96867	99.88609	99.91433	-0.01504	-0.00157
156.08712	99.88618	99.91431	-0.015	-0.00157
156.19486	99.88619	99.91438	-0.01496	-0.00157
156.28058	99.88616	99.91462	-0.01492	-0.00156
156.35281	99.88615	99.91491	-0.01489	-0.00156
156.41259	99.88615	99.9152	-0.01485	-0.00156
156.47189	99.88619	99.91535	-0.01481	-0.00155
156.5404	99.88619	99.91549	-0.01478	-0.00155
156.62977	99.88619	99.91541	-0.01474	-0.00155
156.73404	99.88618	99.91527	-0.0147	-0.00155
156.85232	99.88613	99.9151	-0.01467	-0.00155
156.97227	99.88605	99.91493	-0.01463	-0.00154
157.0736	99.8859	99.91483	-0.0146	-0.00154
157.16406	99.88569	99.91477	-0.01456	-0.00154
157.23863	99.88542	99.91469	-0.01452	-0.00154
157.30681	99.88516	99.91453	-0.01449	-0.00153
157.37429	99.8849	99.91445	-0.01445	-0.00153
157.45436	99.88462	99.91439	-0.01442	-0.00153
157.54679	99.8844	99.9144	-0.01438	-0.00153
157.63431	99.88421	99.91446	-0.01434	-0.00153
157.73169	99.88402	99.91453	-0.0143	-0.00152
157.81132	99.88385	99.91468	-0.01426	-0.00152
157.88175	99.88367	99.91475	-0.01422	-0.00152
157.9456	99.88354	99.91476	-0.01419	-0.00151
158.01531	99.88341	99.91474	-0.01415	-0.00151
158.09719	99.8833	99.91469	-0.01411	-0.00151
158.18933	99.88316	99.91463	-0.01407	-0.0015
158.29434	99.88303	99.91451	-0.01403	-0.0015
158.3937	99.8829	99.9145	-0.01399	-0.0015
158.48436	99.88281	99.91451	-0.01395	-0.00149
158.56982	99.8828	99.91446	-0.01391	-0.00149
158.64687	99.8828	99.91447	-0.01387	-0.00148
158.70794	99.88276	99.91442	-0.01383	-0.00148
158.77515	99.88269	99.91434	-0.01379	-0.00147
158.83637	99.88256	99.9142	-0.01375	-0.00147
158.91145	99.88241	99.91398	-0.01371	-0.00146
158.99598	99.88223	99.9137	-0.01367	-0.00146
159.07531	99.88208	99.91333	-0.01362	-0.00145
159.14822	99.88199	99.91307	-0.01358	-0.00145
159.21666	99.88193	99.9129	-0.01354	-0.00144
159.28658	99.88193	99.91274	-0.0135	-0.00144
159.35831	99.88193	99.9126	-0.01346	-0.00143
159.44011	99.88195	99.91253	-0.01342	-0.00143
159.53075	99.88193	99.91244	-0.01337	-0.00142
159.6148	99.88186	99.91222	-0.01333	-0.00142
159.69991	99.88174	99.912	-0.01329	-0.00141
159.77469	99.88155	99.91185	-0.01325	-0.00141
159.84009	99.88132	99.91172	-0.01321	-0.0014
159.90911	99.88115	99.91164	-0.01317	-0.0014
159.98623	99.881	99.91155	-0.01313	-0.00139
160.06535	99.88094	99.91148	-0.01308	-0.00139
160.14635	99.88091	99.91143	-0.01304	-0.00138
160.23408	99.88091	99.91133	-0.013	-0.00138
160.32017	99.88088	99.91133	-0.01295	-0.00137
160.41518	99.8808	99.91133	-0.01291	-0.00136
160.52192	99.88067	99.91135	-0.01286	-0.00136
160.63285	99.8805	99.91137	-0.01282	-0.00135
160.74045	99.88031	99.91139	-0.01277	-0.00135
160.84021	99.8802	99.91146	-0.01272	-0.00134
160.91644	99.88013	99.91154	-0.01266	-0.00134
160.96688	99.88011	99.91161	-0.01261	-0.00133
161.00919	99.88014	99.9117	-0.01255	-0.00133
161.04709	99.88022	99.91177	-0.01249	-0.00132
161.09761	99.88028	99.91184	-0.01244	-0.00131
161.16206	99.88033	99.91178	-0.01238	-0.00131
161.24471	99.88037	99.91179	-0.01232	-0.0013
161.32768	99.88042	99.91178	-0.01225	-0.00129
161.40992	99.88044	99.91189	-0.01219	-0.00129
161.49279	99.88039	99.9121	-0.01212	-0.00128
161.56639	99.88035	99.91232	-0.01206	-0.00128
161.64606	99.88031	99.9125	-0.01199	-0.00127
161.73124	99.88025	99.91257	-0.01192	-0.00126
161.81863	99.88016	99.91258	-0.01186	-0.00126
161.90015	99.88004	99.91253	-0.01179	-0.00125
161.99274	99.8799	99.91241	-0.01172	-0.00124
162.08034	99.87981	99.9123	-0.01165	-0.00124
162.1584	99.87972	99.91226	-0.01158	-0.00123
162.25082	99.8796	99.91226	-0.01151	-0.00122
162.34441	99.87947	99.91227	-0.01144	-0.00122
162.45977	99.87934	99.91228	-0.01137	-0.00121
162.59078	99.87918	99.91242	-0.01129	-0.0012
162.73101	99.87896	99.91247	-0.01122	-0.0012
162.86281	99.87869	99.91244	-0.01115	-0.00119
162.97637	99.87845	99.91227	-0.01108	-0.00119
163.07361	99.87827	99.912	-0.01101	-0.00118
163.14409	99.8781	99.91166	-0.01093	-0.00117
163.19249	99.87798	99.91129	-0.01086	-0.00117
163.24	99.87792	99.91089	-0.01079	-0.00116
163.29573	99.87788	99.91054	-0.01072	-0.00115
163.35772	99.87786	99.91018	-0.01064	-0.00115
163.44266	99.87779	99.90987	-0.01057	-0.00114
163.51892	99.87765	99.90953	-0.0105	-0.00113
163.59454	99.87747	99.90918	-0.01043	-0.00113
163.66457	99.87724	99.90886	-0.01036	-0.00112
163.71645	99.87701	99.90858	-0.01028	-0.00111
163.75817	99.87681	99.90842	-0.01021	-0.0011
163.8033	99.87664	99.90822	-0.01014	-0.00109
163.86543	99.87654	99.90805	-0.01006	-0.00108
163.9525	99.87645	99.90801	-0.00999	-0.00107
164.06579	99.87636	99.90802	-0.00992	-0.00106
164.20458	99.87628	99.90794	-0.00985	-0.00105
164.34502	99.87617	99.90788	-0.00977	-0.00104
164.4889	99.87602	99.90783	-0.0097	-0.00103
164.62088	99.87588	99.90784	-0.00963	-0.00102
164.72549	99.87576	99.90784	-0.00955	-0.001
164.80785	99.87567	99.90785	-0.00948	-9.90E-04
164.87337	99.87561	99.90792	-0.00941	-9.77E-04
164.9317	99.87558	99.90807	-0.00934	-9.64E-04
164.98867	99.87554	99.90829	-0.00927	-9.50E-04
165.0614	99.87551	99.90852	-0.0092	-9.37E-04
165.1377	99.87547	99.90871	-0.00912	-9.24E-04
165.22086	99.87542	99.90891	-0.00905	-9.10E-04
165.30135	99.87541	99.90906	-0.00898	-8.97E-04
165.3629	99.87541	99.9092	-0.00891	-8.84E-04
165.41211	99.87544	99.90931	-0.00884	-8.71E-04
165.45015	99.87549	99.90938	-0.00877	-8.58E-04
165.48744	99.87551	99.90948	-0.0087	-8.45E-04
165.52902	99.87552	99.90963	-0.00863	-8.32E-04
165.59001	99.87552	99.90986	-0.00856	-8.19E-04
165.6746	99.8755	99.91011	-0.0085	-8.07E-04
165.78032	99.87544	99.91041	-0.00843	-7.94E-04
165.89979	99.87536	99.91071	-0.00836	-7.82E-04
166.02293	99.8753	99.91092	-0.00829	-7.71E-04
166.13143	99.87526	99.91101	-0.00823	-7.59E-04
166.22595	99.87524	99.91096	-0.00816	-7.48E-04
166.31214	99.87525	99.91082	-0.00809	-7.37E-04
166.38552	99.87528	99.9106	-0.00803	-7.26E-04
166.45665	99.87528	99.91029	-0.00796	-7.15E-04
166.53303	99.87526	99.91002	-0.0079	-7.04E-04
166.61098	99.87525	99.90978	-0.00784	-6.93E-04
166.68654	99.8752	99.90957	-0.00777	-6.82E-04
166.76979	99.87512	99.90935	-0.00771	-6.70E-04
166.85534	99.875	99.90918	-0.00765	-6.59E-04
166.93863	99.8749	99.90893	-0.00758	-6.48E-04
167.03885	99.8748	99.90862	-0.00752	-6.36E-04
167.14018	99.87472	99.90828	-0.00746	-6.25E-04
167.24086	99.87458	99.90794	-0.0074	-6.13E-04
167.33459	99.87445	99.90755	-0.00734	-6.01E-04
167.42439	99.87424	99.90729	-0.00728	-5.88E-04
167.50424	99.87403	99.9072	-0.00722	-5.75E-04
167.57445	99.87378	99.90722	-0.00716	-5.62E-04
167.64875	99.87354	99.90739	-0.00709	-5.48E-04
167.7219	99.87325	99.90761	-0.00703	-5.34E-04
167.79847	99.87301	99.90793	-0.00697	-5.19E-04
167.87343	99.87279	99.90821	-0.00691	-5.05E-04
167.94346	99.87262	99.90847	-0.00685	-4.90E-04
168.00523	99.87249	99.90871	-0.00679	-4.75E-04
168.06955	99.8724	99.90895	-0.00672	-4.59E-04
168.13666	99.87236	99.90923	-0.00666	-4.43E-04
168.21684	99.87236	99.90958	-0.0066	-4.27E-04
168.30723	99.87234	99.90993	-0.00654	-4.10E-04
168.40272	99.87234	99.91023	-0.00647	-3.93E-04
168.49305	99.87235	99.91047	-0.00641	-3.75E-04
168.57174	99.87235	99.9107	-0.00635	-3.56E-04
168.63381	99.87235	99.91084	-0.00629	-3.37E-04
168.68036	99.87231	99.91092	-0.00623	-3.17E-04
168.72902	99.87228	99.91093	-0.00617	-2.97E-04
168.79602	99.87215	99.91091	-0.00611	-2.77E-04
168.87221	99.87204	99.91091	-0.00606	-2.56E-04
168.97378	99.87186	99.91084	-0.006	-2.34E-04
169.08907	99.8716	99.91078	-0.00594	-2.12E-04
169.20614	99.87129	99.91071	-0.00588	-1.89E-04
169.31966	99.87094	99.91063	-0.00582	-1.66E-04
169.42227	99.8706	99.9106	-0.00577	-1.42E-04
169.50624	99.87029	99.91053	-0.00571	-1.18E-04
169.57088	99.86999	99.91045	-0.00565	-9.30E-05
169.63195	99.86975	99.91039	-0.00559	-6.80E-05
169.68296	99.86951	99.91032	-0.00553	-4.30E-05
169.73246	99.86935	99.91036	-0.00547	-1.70E-05
169.79343	99.8692	99.91044	-0.00541	9.00E-06
169.8667	99.86907	99.91051	-0.00535	3.50E-05
169.95826	99.86897	99.91053	-0.00529	6.10E-05
170.0676	99.8689	99.91047	-0.00523	8.80E-05
170.18098	99.86888	99.91028	-0.00517	1.14E-04
170.2889	99.86891	99.90999	-0.00511	1.42E-04
170.38511	99.86898	99.90971	-0.00505	1.69E-04
170.47357	99.8691	99.90946	-0.00499	1.97E-04
170.55163	99.86921	99.90931	-0.00493	2.25E-04
170.62437	99.86929	99.90924	-0.00487	2.54E-04
170.70295	99.86935	99.90913	-0.00481	2.83E-04
170.78058	99.86935	99.90897	-0.00475	3.12E-04
170.86004	99.86928	99.90883	-0.0047	3.40E-04
170.93902	99.86923	99.90871	-0.00464	3.69E-04
171.01036	99.86916	99.9085	-0.00459	3.98E-04
171.07946	99.86914	99.90823	-0.00453	4.26E-04
171.15312	99.86911	99.90795	-0.00447	4.55E-04
171.23591	99.86916	99.90762	-0.00442	4.84E-04
171.32039	99.86919	99.90736	-0.00436	5.12E-04
171.40875	99.86925	99.90716	-0.00431	5.41E-04
171.50259	99.86928	99.90702	-0.00425	5.70E-04
171.58432	99.86928	99.90697	-0.0042	5.99E-04
171.66507	99.86927	99.90693	-0.00415	6.28E-04
171.73229	99.86923	99.9069	-0.00409	6.57E-04
171.79293	99.86921	99.9068	-0.00404	6.86E-04
171.85617	99.86921	99.90674	-0.00399	7.15E-04
171.93208	99.86924	99.90672	-0.00393	7.44E-04
172.01784	99.86928	99.90677	-0.00388	7.74E-04
172.11304	99.86933	99.90688	-0.00383	8.04E-04
172.21159	99.86937	99.90704	-0.00378	8.33E-04
172.30566	99.86938	99.90725	-0.00373	8.63E-04
172.39781	99.86937	99.90749	-0.00367	8.93E-04
172.48603	99.86929	99.9077	-0.00362	9.23E-04
172.57344	99.86919	99.90785	-0.00357	9.52E-04
172.65709	99.86907	99.90797	-0.00352	9.82E-04
172.75407	99.86889	99.9081	-0.00347	0.00101
172.84699	99.86875	99.90819	-0.00342	0.00104
172.93862	99.86866	99.9082	-0.00337	0.00107
173.02439	99.86858	99.90818	-0.00332	0.0011
173.09905	99.86854	99.90819	-0.00327	0.00113
173.16505	99.86849	99.90814	-0.00321	0.00116
173.23	99.86846	99.90802	-0.00316	0.00119
173.29527	99.86838	99.90784	-0.00311	0.00121
173.36227	99.86829	99.90764	-0.00306	0.00124
173.4344	99.86817	99.90739	-0.00301	0.00127
173.51793	99.86802	99.90716	-0.00296	0.0013
173.60085	99.86785	99.90702	-0.00291	0.00133
[truncated: 10,360 more rows]
